# Supplementary material for: Maize ZmLAZ1-3 gene negatively regulates drought tolerance in transgenic Arabidopsis
Source: BMC Plant Biol. 2024 Apr 5;24:246. doi: 10.1186/s12870-024-04923-x (PMC10996212; doi:10.1186/s12870-024-04923-x)
Supplement: Supplementary file 2 — Supplementary Material 2 [file 12870_2024_4923_MOESM2_ESM.xlsx]

## Sheet: Table S1
Table S1 PCR primers used in this study
Primer name	Primer sequence	Description
F1	5'-CAAGGTTCCTGCAATCACCG-3'	Amplification of the ZmLAZ1-3 gene in RT-qPCR and RT-PCR
R1	5'-TGGAGTCCCCTTGACACCTA-3'
F2	5'-TGGGCCTACTGGTCTTACTACT-3'	Amplification of the ZmEF1α gene in RT-qPCR for internal control
R2	5'-ACATACCCACGCTTCAGATCCT-3'
Fp2000	5'-acgacggccagtgccaagcttTAATCCTTAGGTCTCACCACGCG-3'	Forward primers for amplification of deleted promoter sequences
Fp1126	5'-acgacggccagtgccaagcttGAGCTACAAAATTTAAAGTTGTCATAGCA-3'
Fp520	5'-acgacggccagtgccaagcttCATAGTTCCACCTAGTGGTCCATAAA-3'
Rp	5'-taccctcagatctaccatggGGGTGGTTGGGTTGGGGAAGAC-3'	Reverse primer
F3	5'-GAGAGGACAGGGACAGGGTACCATGCTATCTCTTCCTTTGTGGG-3'	Amplification of CDS of the ZmLAZ1-3 gene
R3	5'-ACCATGGTACTAGTGTCGACTCAATCCATATGGATTGGGGTA-3'
F4	5'-TGGCTGAGGCTGATGATA-3'	Amplification of the AtActin2 gene in RT-PCR for internal control
R4	5'-AAGGTCAAGACGGAGGAT-3'
Note: The underlines represent the restriction sites of the expression vectors.

## Sheet: Table S2
Table S2 Downregulated DEGs in transgenic lines compared to WT
id	baseMean	baseMeanA	baseMeanB	foldChange	log2FoldChange	pval	padj	Chromosome	Start Site	End Site	Direction	Length	Name	GO	KEGG	EC	eggNOG Class	eggNOG	Description	NCBI_GI	UniProtID
AT1G52400	4537.72	6608.37	2467.07	0.373325	-1.4215	0	0	1	19514989	19518411	+	2333	BGLU18	GO:0004553;GO:0004553;GO:0005634;GO:0005634;GO:0005773;GO:0005773;GO:0005777;GO:0005777;GO:0005783;GO:0005783;GO:0005783;GO:0005788;GO:0005788;GO:0005975;GO:0005975;GO:0008152;GO:0008422;GO:0008422;GO:0008422;GO:0009414;GO:0009414;GO:0009506;GO:0009506;GO:0009507;GO:0009507;GO:0009625;GO:0009625;GO:0009651;GO:0009651;GO:0009651;GO:0009687;GO:0009687;GO:0009737;GO:0009737;GO:0009738;GO:0009738;GO:…	K15748	EC:3.2.1.175	COG2723	G	Beta-D-glucopyranosyl abscisate beta-glucosidase[Source:UniProtKB/Swiss-Prot;Acc:Q9SE50]	841670	Q9SE50
AT1G73540	3490.34	5161.85	1818.83	0.352359	-1.50488	0	0	1	27645552	27646743	-	1097	NUDT21	GO:0005634;GO:0005634;GO:0005737;GO:0005737;GO:0009507;GO:0009507;GO:0009536;GO:0016787;GO:0016787;GO:0016787;GO:0016818;GO:0046872;GO:0046872;	K07766	EC:3.6.1.52	NOG240663	-	Nudix hydrolase 21, chloroplastic[Source:UniProtKB/Swiss-Prot;Acc:Q8VY81]	843688	Q8VY81;A0A178W6P3
AT2G14610	31472.9	48174.6	14771.2	0.306617	-1.70549	0	0	2	6241640	6242541	-	902	PR1	GO:0003674;GO:0005576;GO:0005576;GO:0005576;GO:0005615;GO:0005615;GO:0005618;GO:0005618;GO:0006952;GO:0006952;GO:0006952;GO:0009414;GO:0009414;GO:0009607;GO:0009627;GO:0009627;GO:0010266;GO:0010266;GO:0048046;GO:0048046;	K13449	-	COG2340	S	Pathogenesis-related protein 1[Source:UniProtKB/Swiss-Prot;Acc:P33154]	815949	P33154
AT2G40000	6126.41	8561.92	3690.9	0.431083	-1.21396	0	0	2	16700490	16702336	-	1847	HSPRO2	GO:0005515;GO:0005737;GO:0005737;GO:0006952;GO:0006952;GO:0006952;GO:0006979;GO:0006979;GO:0009751;GO:0009751;GO:0009816;GO:0009816;GO:0019441;GO:0019441;GO:0020037;GO:0020037;GO:0046872;GO:0046872;	-	-	NOG286983	-	Nematode resistance protein-like HSPRO2[Source:UniProtKB/Swiss-Prot;Acc:O04203]	818588	O04203
AT3G05165	374.135	738.069	10.2004	0.0138204	-6.17705	0	0	3	1457381	1462963	-	2522	-	GO:0005215;GO:0005215;GO:0016020;GO:0016020;GO:0016020;GO:0016021;GO:0016021;GO:0016021;GO:0022857;GO:0022857;GO:0055085;GO:0055085;GO:0005215;GO:0005215;GO:0016020;GO:0016020;GO:0016020;GO:0016021;GO:0016021;GO:0016021;GO:0022857;GO:0022857;GO:0055085;GO:0055085;GO:0005215;GO:0005215;GO:0005351;GO:0005351;GO:0005355;GO:0005355;GO:0005887;GO:0005887;GO:0008643;GO:0008645;GO:0008645;GO:0015992;GO:…	-	-	COG0477	G	Major facilitator superfamily protein[Source:UniProtKB/TrEMBL;Acc:A0A1I9LTG5]	819680	Q94AF9;B9DGB5
AT3G57260	3213.98	4659.53	1768.43	0.379529	-1.39772	0	0	3	21188397	21189967	-	1477	BGL2	GO:0004338;GO:0004553;GO:0004553;GO:0005515;GO:0005576;GO:0005618;GO:0005618;GO:0005773;GO:0005783;GO:0005975;GO:0005975;GO:0006952;GO:0008152;GO:0008810;GO:0009409;GO:0009607;GO:0009627;GO:0016787;GO:0016798;GO:0030247;GO:0042973;GO:0046658;GO:0048046;GO:0048046;GO:0004338;GO:0004338;GO:0004553;GO:0004553;GO:0005515;GO:0005576;GO:0005618;GO:0005618;GO:0005618;GO:0005618;GO:0005773;GO:0005773;GO:…	-	-	NOG268889	-	Beta-1,3-glucanase 2[Source:UniProtKB/TrEMBL;Acc:A0A1I9LMG6]	824893	P33157
AT4G11280	2789.09	4080.86	1497.32	0.366912	-1.44649	0	0	4	6863979	6866116	+	1871	ACS6	GO:0003824;GO:0003824;GO:0005515;GO:0005515;GO:0005515;GO:0006952;GO:0006952;GO:0006979;GO:0006979;GO:0009058;GO:0009058;GO:0009611;GO:0009611;GO:0009612;GO:0009612;GO:0009693;GO:0009693;GO:0009693;GO:0009733;GO:0009733;GO:0009753;GO:0009753;GO:0009835;GO:0009835;GO:0010087;GO:0010087;GO:0016829;GO:0016847;GO:0016847;GO:0016847;GO:0030170;GO:0030170;GO:0042218;GO:0042802;GO:0042802;GO:0051301;GO:…	K20772	EC:4.4.1.14	COG0436	E	1-aminocyclopropane-1-carboxylate synthase 6[Source:UniProtKB/Swiss-Prot;Acc:Q9SAR0]	826730	Q9SAR0;A0A178UYW5
AT5G59320	638.371	1240.02	36.7229	0.0296148	-5.07754	0	0	5	23928954	23929816	+	769	LTP3	GO:0005618;GO:0005618;GO:0006869;GO:0006869;GO:0006869;GO:0008289;GO:0008289;GO:0008289;GO:0009414;GO:0009414;GO:0009737;GO:0009737;GO:0016020;GO:0048046;GO:0048046;	-	-	NOG292196	-	Non-specific lipid-transfer protein 3[Source:UniProtKB/Swiss-Prot;Acc:Q9LLR7]	836051	Q9LLR7;A0A178UNU9
AT1G75750	3435.56	4784	2087.11	0.436269	-1.19671	2.07636e-274	8.79709e-272	1	28441501	28442435	-	760	GASA1	GO:0005576;GO:0005576;GO:0005618;GO:0005618;GO:0009505;GO:0009505;GO:0009737;GO:0009737;GO:0009739;GO:0009739;GO:0009740;GO:0009740;GO:0009741;GO:0009741;GO:0009826;GO:0009826;GO:0016020;GO:0016021;	-	-	NOG317508	-	GASA1 [Source:UniProtKB/TrEMBL;Acc:A0A178W4S5]"	843908	P46689;A0A178W4S5
AT2G14560	4937.76	6595.6	3279.91	0.497288	-1.00785	4.59858e-267	1.88114e-264	2	6213617	6215932	+	2232	LURP1	GO:0009751;GO:0009751;GO:0050832;GO:0050832;	-	-	euNOG08032	R	Protein of unknown function (DUF567)[Source:TAIR;Acc:AT2G14560]	815943	Q9ZQR8
AT3G50480	2624.7	3744.55	1504.85	0.401876	-1.31518	2.82505e-259	1.11712e-256	3	18733021	18734420	+	1109	HR4	GO:0006952;GO:0009610;GO:0009620;GO:0009626;GO:0009817;GO:0016020;GO:0016021;GO:0045087;GO:0050832;GO:0050832;GO:0050832;GO:0006952;GO:0009609;GO:0009609;GO:0009610;GO:0009610;GO:0009617;GO:0009617;GO:0009620;GO:0009620;GO:0009626;GO:0009626;GO:0009723;GO:0009723;GO:0009751;GO:0009751;GO:0009753;GO:0009753;GO:0016020;GO:0016021;GO:0016021;GO:0043207;GO:0043207;GO:0050832;GO:0050832;	-	-	-	-	RPW8-like protein 4 [Source:UniProtKB/Swiss-Prot;Acc:Q9SCS6]	824212	Q9SCS6
AT3G44260	2716.42	3841.78	1591.06	0.414147	-1.27178	3.5422e-251	1.35552e-248	3	15952008	15953346	-	1339	CAF1-9	GO:0000289;GO:0000289;GO:0000932;GO:0000932;GO:0002213;GO:0002213;GO:0003676;GO:0003676;GO:0003723;GO:0003723;GO:0004518;GO:0004527;GO:0004535;GO:0004535;GO:0004535;GO:0004535;GO:0005634;GO:0005634;GO:0005737;GO:0006351;GO:0006355;GO:0008408;GO:0008408;GO:0009611;GO:0009611;GO:0016787;GO:0017148;GO:0017148;GO:0030014;GO:0030014;GO:0030015;GO:0030015;GO:0042742;GO:0042742;GO:0043928;GO:0043928;GO:…	K12581	-	COG5228	K	Probable CCR4-associated factor 1 homolog 9[Source:UniProtKB/Swiss-Prot;Acc:Q9LXM2]	823551	Q9LXM2
AT5G59820	1828.53	2702.91	954.148	0.353007	-1.50223	3.73953e-239	1.38631e-236	5	24102814	24103794	+	981	ZAT12	GO:0003676;GO:0003676;GO:0003700;GO:0003700;GO:0005634;GO:0005634;GO:0005634;GO:0006351;GO:0006355;GO:0006355;GO:0006979;GO:0006979;GO:0009408;GO:0009408;GO:0009409;GO:0009409;GO:0009416;GO:0009416;GO:0009611;GO:0009611;GO:0009631;GO:0009631;GO:0009643;GO:0009643;GO:0010200;GO:0010200;GO:0010200;GO:0010224;GO:0010224;GO:0042538;GO:0042538;GO:0043565;GO:0043565;GO:0046872;GO:0046872;	-	-	NOG263412	-	Zinc finger protein ZAT12 [Source:UniProtKB/Swiss-Prot;Acc:Q42410]	836103	Q42410;A0A178UHQ4
AT2G01670	3922.39	5264.18	2580.6	0.49022	-1.0285	3.56227e-230	1.28058e-227	2	296365	298215	-	1470	NUDT17	GO:0005634;GO:0005634;GO:0005737;GO:0005737;GO:0005739;GO:0005739;GO:0016787;GO:0016787;GO:0016787;GO:0016818;GO:0046872;GO:0046872;	-	-	COG0494	L	Nudix hydrolase 17, mitochondrial[Source:UniProtKB/Swiss-Prot;Acc:Q9ZU95]	814696	Q9ZU95
AT4G29780	2198.2	3158.45	1237.94	0.391947	-1.35127	1.25283e-229	4.37127e-227	4	14579563	14582057	+	2495	-	-	-	-	NOG330321	-	Nuclease [Source:UniProtKB/TrEMBL;Acc:Q84J48]"	829100	Q84J48
AT1G18740	2660.78	3701.46	1620.1	0.437694	-1.19201	9.25712e-219	3.00869e-216	1	6463849	6465476	+	1628	-	GO:0008150;GO:0016020;GO:0016021;GO:0016021;	-	-	-	-	At1g18740/F6A14_15[Source:UniProtKB/TrEMBL;Acc:Q9M9U5]	838456	Q9M9U5
AT2G23810	3147.91	4275.79	2020.02	0.472432	-1.08182	2.2529e-211	6.68155e-209	2	10135605	10137595	-	1319	TET8	GO:0005794;GO:0005794;GO:0005886;GO:0005886;GO:0005886;GO:0009506;GO:0009506;GO:0009506;GO:0016020;GO:0016020;GO:0016020;GO:0016021;GO:0016021;GO:0016021;GO:0050829;GO:0050829;	-	-	NOG322410	-	TET8 [Source:UniProtKB/TrEMBL;Acc:A0A178VYI5]"	816913	Q8S8Q6;A0A178VYI5
AT5G24210	2775.9	3808.13	1743.67	0.457882	-1.12695	2.02935e-203	5.73193e-201	5	8217191	8219720	+	1865	-	GO:0006629;GO:0006629;GO:0016787;GO:0016787;GO:0006629;GO:0006629;GO:0016787;GO:0016787;GO:0006629;GO:0006629;GO:0016787;GO:0016787;	-	-	-	-	Alpha/beta-Hydrolases superfamily protein[Source:UniProtKB/TrEMBL;Acc:Q9FNG1]	832488	Q9FNG1
AT2G39330	479.532	842.548	116.516	0.138289	-2.85424	5.55637e-195	1.49807e-192	2	16419483	16422158	-	2159	JAL23	GO:0005773;GO:0005773;GO:0009506;GO:0009506;GO:0030246;GO:0030246;GO:0030246;GO:0005773;GO:0009506;GO:0030246;GO:0030246;GO:0030246;GO:0005773;GO:0005773;GO:0009506;GO:0009506;GO:0030246;GO:0030246;GO:0030246;	-	-	NOG284397	-	jacalin-related lectin 23[Source:TAIR;Acc:AT2G39330]	818518	O80948
AT4G24570	1832.92	2618.96	1046.87	0.399726	-1.32292	4.12169e-190	1.09878e-187	4	12686459	12687650	+	1192	PUMP4	GO:0005310;GO:0005310;GO:0005739;GO:0005743;GO:0005743;GO:0005743;GO:0006839;GO:0006839;GO:0008272;GO:0008272;GO:0015116;GO:0015116;GO:0015117;GO:0015117;GO:0015131;GO:0015131;GO:0015140;GO:0015140;GO:0015141;GO:0015141;GO:0015297;GO:0015297;GO:0015709;GO:0015709;GO:0015729;GO:0015729;GO:0016020;GO:0016021;GO:0016021;GO:0016021;GO:0022857;GO:0022857;GO:0035435;GO:0035435;GO:0055085;GO:0055085;GO:…	K13577	-	-	-	DIC2 [Source:UniProtKB/TrEMBL;Acc:A0A178URN9]"	828559	Q9SB52;A0A178URN9
AT3G50930	1619.54	2349.87	889.22	0.378413	-1.40197	3.39616e-188	8.85466e-186	3	18929526	18932181	+	2656	HSR4	GO:0000166;GO:0002237;GO:0002237;GO:0005524;GO:0005524;GO:0005524;GO:0005739;GO:0005739;GO:0005740;GO:0005740;GO:0005741;GO:0005741;GO:0006952;GO:0008219;GO:0008219;GO:0009411;GO:0009411;GO:0009617;GO:0009617;GO:0009626;GO:0009626;GO:0009863;GO:0009863;GO:0016020;GO:0016021;GO:0016021;GO:0016787;GO:0016887;GO:0016887;GO:0042802;GO:0042802;	-	-	-	-	Protein HYPER-SENSITIVITY-RELATED 4[Source:UniProtKB/Swiss-Prot;Acc:Q8VZG2]	824257	Q8VZG2
AT3G61190	831.367	1327.43	335.305	0.252597	-1.98509	7.38256e-187	1.9039e-184	3	22650159	22651636	-	1400	BAP1	GO:0005515;GO:0005515;GO:0005543;GO:0005543;GO:0005623;GO:0005623;GO:0006952;GO:0006952;GO:0009266;GO:0009266;GO:0009408;GO:0009408;GO:0009409;GO:0009409;GO:0009611;GO:0009611;GO:0009751;GO:0009751;GO:0016020;GO:0016020;GO:0016020;GO:0019725;GO:0019725;GO:0031348;GO:0031348;GO:0005515;GO:0005515;GO:0005543;GO:0005543;GO:0005623;GO:0005623;GO:0006952;GO:0006952;GO:0009266;GO:0009266;GO:0009408;GO:…	-	-	NOG304271	-	BON1-associated protein 1 [Source:UniProtKB/Swiss-Prot;Acc:Q941L2]	825291	Q941L2;F4JE67
AT4G27280	2583.75	3522.44	1645.07	0.467026	-1.09842	2.65333e-182	6.69712e-180	4	13663415	13664621	-	1207	KRP1	GO:0005509;GO:0005509;GO:0046872;GO:0080167;GO:0080167;	-	-	NOG327129	-	Calcium-binding protein KRP1[Source:UniProtKB/Swiss-Prot;Acc:O81831]	828836	O81831
AT5G27420	2036.12	2853.64	1218.59	0.42703	-1.22759	1.59237e-181	3.93547e-179	5	9683988	9685742	+	1755	ATL31	GO:0004842;GO:0004842;GO:0006952;GO:0009737;GO:0009737;GO:0009737;GO:0009814;GO:0009814;GO:0009816;GO:0009816;GO:0010200;GO:0010200;GO:0016020;GO:0016020;GO:0016020;GO:0016021;GO:0016021;GO:0016567;GO:0016740;GO:0043161;GO:0043562;GO:0043562;GO:0046872;GO:0046872;GO:0061630;	K10664	EC:2.3.2.27	COG5540	O	E3 ubiquitin-protein ligase ATL31[Source:UniProtKB/Swiss-Prot;Acc:Q8LGA5]	832801	Q8LGA5
AT1G15520	1633.08	2338.61	927.558	0.396628	-1.33414	1.27855e-173	2.88903e-171	1	5331858	5338326	-	4641	ABCG40	GO:0000166;GO:0002229;GO:0002229;GO:0005515;GO:0005524;GO:0005524;GO:0005524;GO:0005886;GO:0005886;GO:0005886;GO:0005886;GO:0006855;GO:0006855;GO:0006952;GO:0009723;GO:0009723;GO:0009751;GO:0009751;GO:0009753;GO:0009753;GO:0010193;GO:0010193;GO:0015692;GO:0015692;GO:0016020;GO:0016020;GO:0016020;GO:0016021;GO:0016021;GO:0016021;GO:0016887;GO:0016887;GO:0042626;GO:0042626;GO:0046865;GO:0046865;GO:…	-	-	COG1131	V	ABC transporter G family member 40[Source:UniProtKB/Swiss-Prot;Acc:Q9M9E1]	838122	Q9M9E1
AT2G30020	2086.1	2889.13	1283.08	0.444107	-1.17102	5.87669e-170	1.30309e-167	2	12814271	12816360	+	1813	-	GO:0003824;GO:0003824;GO:0004721;GO:0004722;GO:0004722;GO:0004722;GO:0004722;GO:0004724;GO:0005634;GO:0005634;GO:0005737;GO:0006470;GO:0006470;GO:0009536;GO:0009536;GO:0009611;GO:0009611;GO:0009620;GO:0009620;GO:0009738;GO:0009738;GO:0016787;GO:0043169;GO:0043169;GO:0046872;GO:0046872;GO:0050832;GO:0050832;	-	-	COG0631	T	PP2C-type phosphatase AP2C1[Source:UniProtKB/TrEMBL;Acc:F6LPR5]	817553	O80871;F6LPR5
AT3G10930	1268.59	1873.65	663.536	0.354141	-1.49761	1.2395e-169	2.72301e-167	3	3420081	3420932	-	852	-	GO:0005615;GO:0005615;GO:0009651;GO:0009651;GO:0010629;GO:0010629;GO:0042542;GO:0042542;GO:0042742;GO:0042742;GO:1902883;GO:1902883;	-	-	-	-	Uncharacterized protein At3g10930[Source:UniProtKB/TrEMBL;Acc:Q84TK4]	820264	Q84TK4
AT1G72910	1232.43	1825.83	639.032	0.349995	-1.51459	1.24551e-168	2.71111e-166	1	27435306	27437192	+	1776	-	GO:0005515;GO:0007165;GO:0007165;GO:0043531;GO:0043531;	-	-	-	-	Similar to part of disease resistance protein[Source:UniProtKB/TrEMBL;Acc:Q9SSN5]	843622	Q9SSN5
AT1G72930	2615.29	3501.61	1728.97	0.493765	-1.0181	3.04649e-160	6.28531e-158	1	27439240	27440464	+	1127	TIR	GO:0005515;GO:0005737;GO:0005737;GO:0006952;GO:0006952;GO:0007165;GO:0007165;GO:0009506;GO:0009506;GO:0005515;GO:0007165;GO:0007165;	-	-	NOG251914	-	Toll/interleukin-1 receptor-like protein[Source:UniProtKB/Swiss-Prot;Acc:Q9SSN3]	843624	Q9SSN3
AT1G27730	2333.77	3161	1506.54	0.476604	-1.06914	1.83673e-158	3.72464e-156	1	9648021	9649323	-	1303	ZAT10	GO:0003676;GO:0003676;GO:0003700;GO:0003700;GO:0005634;GO:0005634;GO:0005634;GO:0006351;GO:0006355;GO:0006979;GO:0006979;GO:0009409;GO:0009409;GO:0009414;GO:0009414;GO:0009611;GO:0009611;GO:0009644;GO:0009644;GO:0009651;GO:0009651;GO:0009737;GO:0009737;GO:0010117;GO:0010117;GO:0010200;GO:0010200;GO:0010200;GO:0015979;GO:0015979;GO:0035264;GO:0035264;GO:0043565;GO:0043565;GO:0045892;GO:0045892;GO:…	-	-	NOG276050	-	Zinc finger protein ZAT10 [Source:UniProtKB/Swiss-Prot;Acc:Q96289]	839666	Q96289;A0A178WMS3
AT5G19240	1881.65	2604.9	1158.39	0.444697	-1.1691	4.94212e-155	9.85351e-153	5	6470072	6471636	+	1392	-	GO:0005886;GO:0005886;GO:0008150;GO:0016020;GO:0016021;GO:0031225;GO:0031225;	-	-	NOG323807	-	Uncharacterized GPI-anchored protein At5g19240[Source:UniProtKB/Swiss-Prot;Acc:Q84VZ5]	832044	Q84VZ5
AT1G14880	1613.51	2367.32	859.699	0.363153	-1.46135	8.27068e-153	1.60844e-150	1	5132506	5133860	-	938	PCR1	GO:0005773;GO:0005773;GO:0005886;GO:0005886;GO:0016020;GO:0016021;GO:0016021;	-	-	NOG79125	-	Protein PLANT CADMIUM RESISTANCE 1[Source:UniProtKB/Swiss-Prot;Acc:Q9LQU2]	838053	Q9LQU2
AT2G22500	2082.05	2890.83	1273.28	0.440457	-1.18293	4.53409e-152	8.74601e-150	2	9562774	9564850	-	2077	PUMP5	GO:0005310;GO:0005310;GO:0005739;GO:0005743;GO:0005743;GO:0005743;GO:0006839;GO:0006839;GO:0006839;GO:0008272;GO:0008272;GO:0015116;GO:0015116;GO:0015117;GO:0015117;GO:0015131;GO:0015131;GO:0015140;GO:0015140;GO:0015141;GO:0015141;GO:0015297;GO:0015297;GO:0015709;GO:0015709;GO:0015729;GO:0015729;GO:0015992;GO:0016020;GO:0016021;GO:0016021;GO:0016021;GO:0017077;GO:0017077;GO:0022857;GO:0022857;GO:…	K15104	-	-	-	Mitochondrial uncoupling protein 5[Source:UniProtKB/Swiss-Prot;Acc:Q9SJY5]	816783	Q9SJY5;A0A178W292
AT3G52400	1977.69	2709.07	1246.3	0.460046	-1.12015	1.04582e-149	1.98504e-147	3	19425632	19427230	-	1427	SYP122	GO:0000149;GO:0000149;GO:0005484;GO:0005484;GO:0005484;GO:0005622;GO:0005622;GO:0005623;GO:0005886;GO:0005886;GO:0005886;GO:0006612;GO:0006612;GO:0006886;GO:0006886;GO:0006886;GO:0006887;GO:0006887;GO:0006906;GO:0006906;GO:0009506;GO:0009506;GO:0012505;GO:0012505;GO:0015031;GO:0016020;GO:0016020;GO:0016020;GO:0016021;GO:0016021;GO:0016021;GO:0016192;GO:0016192;GO:0031201;GO:0031201;GO:0048278;GO:…	K08486	-	COG5074	U	Syntaxin-122 [Source:UniProtKB/Swiss-Prot;Acc:Q9SVC2]	824405	Q9SVC2;A0A178VEE7
AT3G56400	2105.19	2862.71	1347.68	0.47077	-1.08691	6.20483e-149	1.15918e-146	3	20908711	20910623	-	1470	WRKY70	GO:0000302;GO:0000302;GO:0002229;GO:0002229;GO:0003677;GO:0003700;GO:0003700;GO:0003700;GO:0003700;GO:0005515;GO:0005515;GO:0005634;GO:0005634;GO:0006351;GO:0006355;GO:0006355;GO:0006355;GO:0006952;GO:0006970;GO:0006970;GO:0009617;GO:0009617;GO:0009625;GO:0009625;GO:0009682;GO:0009682;GO:0009742;GO:0009742;GO:0009751;GO:0009751;GO:0009751;GO:0009753;GO:0009753;GO:0009753;GO:0009862;GO:0009862;GO:…	-	-	NOG282461	-	Probable WRKY transcription factor 70[Source:UniProtKB/Swiss-Prot;Acc:Q9LY00]	824807	Q9LY00
AT1G18300	1798.94	2724.23	873.655	0.320698	-1.64071	9.27879e-146	1.69345e-143	1	6299669	6301139	+	1136	NUDT4	GO:0000210;GO:0000210;GO:0005634;GO:0005634;GO:0005737;GO:0005737;GO:0005829;GO:0005829;GO:0016787;GO:0016787;GO:0016787;GO:0016818;GO:0046872;GO:0046872;GO:0047631;GO:0047631;	-	-	COG0494	L	Nudix hydrolase 4 [Source:UniProtKB/Swiss-Prot;Acc:Q9LE73]	838410	Q9LE73;A0A178WG84
AT1G33960	638.431	1017.1	259.757	0.255389	-1.96923	3.47085e-143	6.0551e-141	1	12346138	12348733	+	1767	AIG1	GO:0000166;GO:0005525;GO:0005525;GO:0005525;GO:0009617;GO:0016787;GO:0016787;GO:0000166;GO:0005525;GO:0005525;GO:0005525;GO:0005525;GO:0009617;GO:0009617;	-	-	NOG86579	S	P-loop containing nucleoside triphosphatehydrolases superfamily protein[Source:TAIR;Acc:AT1G33960]	840293	P54120;Q67Y39
AT1G74930	939.67	1398.03	481.31	0.344277	-1.53836	1.31911e-134	2.15843e-132	1	28143851	28145058	+	1208	ERF018	GO:0002213;GO:0002213;GO:0003677;GO:0003677;GO:0003677;GO:0003700;GO:0003700;GO:0003700;GO:0005634;GO:0005634;GO:0006351;GO:0006351;GO:0006355;GO:0006355;GO:0006355;GO:0009611;GO:0009611;GO:0009873;GO:0009873;GO:0010087;GO:0010087;GO:0051301;GO:0051301;	-	-	NOG268869	-	Ethylene-responsive transcription factor ERF018[Source:UniProtKB/Swiss-Prot;Acc:Q9S7L5]	843832	Q9S7L5;A0A178W260
AT4G14365	1257	1792.66	721.345	0.402387	-1.31334	8.02556e-133	1.29534e-130	4	8271270	8273903	-	1739	XBAT34	GO:0000151;GO:0004842;GO:0005515;GO:0005634;GO:0005737;GO:0016567;GO:0016567;GO:0016740;GO:0016740;GO:0031625;GO:0046872;GO:0046872;	-	-	NOG235818	-	Putative E3 ubiquitin-protein ligase XBAT34[Source:UniProtKB/Swiss-Prot;Acc:Q9FPH0]	827080	Q9FPH0
AT1G80840	1333.76	2000.57	666.94	0.333375	-1.58478	8.64722e-128	1.34094e-125	1	30383561	30385499	+	1325	WRKY40	GO:0002237;GO:0002237;GO:0003677;GO:0003700;GO:0003700;GO:0003700;GO:0005515;GO:0005515;GO:0005634;GO:0005634;GO:0005634;GO:0006351;GO:0006355;GO:0006355;GO:0006355;GO:0009611;GO:0009611;GO:0009751;GO:0009751;GO:0010200;GO:0010200;GO:0031347;GO:0031347;GO:0042742;GO:0042742;GO:0043565;GO:0043565;GO:0044212;GO:0044212;GO:0045892;GO:0045892;GO:0050832;GO:0050832;	-	-	NOG310042	-	Probable WRKY transcription factor 40[Source:UniProtKB/Swiss-Prot;Acc:Q9SAH7]	844423	Q9SAH7
AT5G17350	787.473	1187.36	387.583	0.326423	-1.61519	1.23848e-124	1.8716e-122	5	5718498	5719608	+	1111	-	-	-	-	NOG294516	-	Uncharacterized protein At5g17350[Source:UniProtKB/TrEMBL;Acc:Q9LF49]	831601	Q9LF49;A0A178UK61
AT3G46620	1781.54	2403.37	1159.71	0.482535	-1.05129	5.07862e-121	7.53095e-119	3	17178601	17180559	-	1959	RDUF1	GO:0000209;GO:0004842;GO:0004842;GO:0005634;GO:0005634;GO:0005634;GO:0005737;GO:0005737;GO:0005737;GO:0005737;GO:0005829;GO:0005829;GO:0009414;GO:0009414;GO:0009737;GO:0009737;GO:0009738;GO:0009738;GO:0010200;GO:0010200;GO:0016567;GO:0016567;GO:0016567;GO:0016567;GO:0016740;GO:0042787;GO:0043161;GO:0046872;GO:0046872;GO:0051865;GO:0051865;GO:0061630;GO:0061630;GO:0061630;	-	-	NOG246952	-	E3 ubiquitin-protein ligase RDUF1[Source:UniProtKB/Swiss-Prot;Acc:Q9SNB6]	823815	Q9SNB6
AT3G57450	1518.91	2070.88	966.941	0.466924	-1.09874	5.68534e-114	7.84246e-112	3	21261046	21262763	+	1718	-	GO:0008150;	-	-	NOG265676	-	At3g57450 [Source:UniProtKB/TrEMBL;Acc:Q9SCM7]"	28719408	Q9SCM7;A0A384LBY5
AT4G27652	1094.32	1555.07	633.576	0.407427	-1.29539	8.05719e-114	1.105e-111	4	13809779	13810462	+	684	-	GO:0008150;	-	-	NOG298428	-	At4g27652 [Source:UniProtKB/TrEMBL;Acc:Q8L9W9]"	828877	Q8L9W9;A0A178UTV4
AT5G41750	758.586	1132.15	385.026	0.340085	-1.55603	1.00894e-111	1.33732e-109	5	16693832	16699028	+	4923	-	GO:0005515;GO:0007165;GO:0007165;GO:0043531;GO:0043531;GO:0005515;GO:0007165;GO:0007165;GO:0043531;GO:0043531;	-	-	-	-	Disease resistance protein (TIR-NBS-LRR class)family [Source:UniProtKB/TrEMBL;Acc:Q9LSX5]	834178	Q9LSX5
AT3G56710	907.686	1317.3	498.068	0.378096	-1.40317	4.67911e-110	6.03351e-108	3	21006638	21008068	-	1431	SIB1	GO:0005515;GO:0005515;GO:0005515;GO:0005634;GO:0005634;GO:0006952;GO:0009507;GO:0009507;GO:0009507;GO:0009536;GO:0009816;GO:0009816;GO:0051091;GO:0051091;GO:0051091;GO:0071482;GO:0071482;GO:0005515;GO:0005515;GO:0005515;GO:0005634;GO:0005634;GO:0006952;GO:0009507;GO:0009507;GO:0009507;GO:0009536;GO:0009816;GO:0009816;GO:0051091;GO:0051091;GO:0051091;GO:0071482;GO:0071482;	-	-	NOG272467	-	SIB1 [Source:UniProtKB/TrEMBL;Acc:A0A178VMX5]"	824838	Q9LDH1;A0A178VMX5
AT5G42380	525.585	820.131	231.039	0.28171	-1.82772	5.53859e-105	6.77364e-103	5	16942447	16943820	-	1374	CML37	GO:0005509;GO:0005509;GO:0005509;GO:0005634;GO:0005634;GO:0005634;GO:0005737;GO:0005737;GO:0010193;GO:0010193;GO:0019722;GO:0019722;GO:0046872;	K13448	-	COG5126	DTZ	Calcium-binding protein CML37[Source:UniProtKB/Swiss-Prot;Acc:Q9FIH9]	834244	Q9FIH9
AT5G20230	1567.77	2101.48	1034.06	0.492063	-1.02308	4.12042e-102	4.91262e-100	5	6826365	6827748	+	1192	BCB	GO:0002239;GO:0002239;GO:0005515;GO:0005773;GO:0005773;GO:0005886;GO:0005886;GO:0005886;GO:0006979;GO:0006979;GO:0009055;GO:0009055;GO:0009646;GO:0009646;GO:0015690;GO:0015690;GO:0016020;GO:0022900;GO:0031225;GO:0031225;GO:0031225;GO:0046658;GO:0046658;GO:0046658;GO:0046872;GO:0046872;GO:0055114;GO:0070417;GO:0070417;GO:1901141;GO:1901141;	-	-	NOG286071	-	SAG14 [Source:UniProtKB/TrEMBL;Acc:A0A178UM84]"	832145	Q07488;A0A178UM84
AT1G72260	157.687	297.522	17.8515	0.0600007	-4.05888	3.53926e-101	4.13658e-99	1	27198356	27199468	-	962	THI2.1	GO:0005576;GO:0005576;GO:0006952;GO:0006952;GO:0006952;GO:0006952;GO:0006952;GO:0009405;GO:0090729;GO:0090729;	-	-	NOG272030	-	Thionin-2.1 [Source:UniProtKB/Swiss-Prot;Acc:Q42596]	843558	Q42596
AT1G19020	917.232	1311.88	522.582	0.398345	-1.32791	5.96767e-101	6.90678e-99	1	6568002	6568705	+	704	-	GO:0005575;GO:0006979;GO:0006979;GO:0016740;GO:0016740;	-	-	-	-	CDP-diacylglycerol-glycerol-3-phosphate 3-phosphatidyltransferase[Source:UniProtKB/TrEMBL;Acc:Q8VYY6]	838483	Q8VYY6;A0A178W2I7
AT5G04340	1160.35	1607.58	713.125	0.443602	-1.17266	6.69897e-100	7.71553e-98	5	1216058	1217362	-	1305	ZAT6	GO:0000978;GO:0000978;GO:0001047;GO:0003676;GO:0003676;GO:0003700;GO:0003700;GO:0005634;GO:0005634;GO:0005634;GO:0006351;GO:0006355;GO:0006355;GO:0010200;GO:0010200;GO:0044212;GO:0044212;GO:0046872;GO:0046872;GO:0055062;GO:0055062;GO:2000280;GO:2000280;	-	-	NOG266362	-	Zinc finger protein ZAT6 [Source:UniProtKB/Swiss-Prot;Acc:O22533]	830313	O22533
AT1G19250	487.859	763.069	212.649	0.278676	-1.84334	1.02846e-98	1.1788e-96	1	6650476	6653195	-	1915	FMO1	GO:0004497;GO:0004497;GO:0004497;GO:0004499;GO:0004499;GO:0006952;GO:0009626;GO:0009626;GO:0009627;GO:0009627;GO:0009870;GO:0009870;GO:0010204;GO:0010204;GO:0016491;GO:0016491;GO:0016491;GO:0019511;GO:0031543;GO:0031543;GO:0042742;GO:0042742;GO:0050660;GO:0050660;GO:0050661;GO:0050661;GO:0050832;GO:0050832;GO:0051707;GO:0051707;GO:0055114;GO:0055114;GO:0055114;GO:0055114;GO:0062034;GO:0062034;GO:…	K00485	EC:1.14.13.8	COG2072	P	Probable flavin-containing monooxygenase 1[Source:UniProtKB/Swiss-Prot;Acc:Q9LMA1]	838508	Q9LMA1
AT5G37770	1435.45	1933.98	936.913	0.484447	-1.04559	2.3864e-98	2.70907e-96	5	14997514	14999619	-	2008	CML24	GO:0005509;GO:0005509;GO:0005509;GO:0005509;GO:0005886;GO:0005886;GO:0009408;GO:0009408;GO:0009409;GO:0009409;GO:0009612;GO:0009612;GO:0009646;GO:0009646;GO:0009733;GO:0009733;GO:0009737;GO:0009737;GO:0009909;GO:0009909;GO:0010038;GO:0010038;GO:0042542;GO:0042542;GO:0045087;GO:0045087;GO:0046872;GO:0048574;GO:0048574;GO:0051592;GO:0051592;GO:0080164;GO:0080164;GO:0005509;GO:0005509;GO:0005509;GO:…	K13448	-	COG5126	DTZ	TCH2 [Source:UniProtKB/TrEMBL;Acc:A0A178UBB8]"	833755	P25070;A0A178UBB8
AT3G01290	2525.18	3366.97	1683.38	0.499968	-1.00009	1.29491e-97	1.45607e-95	3	87684	89593	-	1663	HIR3	GO:0002239;GO:0002239;GO:0005739;GO:0005739;GO:0005773;GO:0005773;GO:0005774;GO:0005774;GO:0005886;GO:0005886;GO:0005886;GO:0009506;GO:0009506;GO:0016020;GO:0016020;GO:0016020;	-	-	COG0330	O	HIR2 [Source:UniProtKB/TrEMBL;Acc:A0A178V7M0]"	821309	Q9SRH6;A0A178V7M0
AT1G17710	1314.06	1786.3	841.814	0.47126	-1.0854	9.32251e-97	1.03843e-94	1	6090405	6092027	-	1374	-	GO:0004427;GO:0004427;GO:0016311;GO:0016787;GO:0016791;GO:0016791;GO:0046872;GO:0046872;GO:0051262;GO:0051262;GO:0052731;GO:0052731;GO:0052732;GO:0052732;GO:0016791;	K13248	EC:3.1.3.74	NOG331523	-	Inorganic pyrophosphatase 2[Source:UniProtKB/Swiss-Prot;Acc:Q9FZ62]	838347	Q9FZ62
AT1G19210	556.208	849.228	263.187	0.309913	-1.69007	1.49547e-94	1.6055e-92	1	6626794	6627688	-	895	ERF017	GO:0003677;GO:0003677;GO:0003677;GO:0003700;GO:0003700;GO:0003700;GO:0005634;GO:0005634;GO:0006351;GO:0006355;GO:0006355;GO:0006355;GO:0009873;GO:0009873;	-	-	NOG276412	-	Ethylene-responsive transcription factor ERF017[Source:UniProtKB/Swiss-Prot;Acc:Q84QC2]	-	-
AT5G52760	411.054	654.806	167.302	0.255498	-1.96862	9.42451e-94	9.89407e-92	5	21386727	21387714	+	900	HIPP14	GO:0005737;GO:0030001;GO:0046872;GO:0046872;GO:0046914;GO:0046916;	-	-	NOG244508	-	Heavy metal-associated isoprenylated plant protein14 [Source:UniProtKB/Swiss-Prot;Acc:Q9LTE1]	835353	Q9LTE1;A0A178UID0
AT2G05940	1917.22	2564.84	1269.6	0.495003	-1.01449	1.95296e-93	2.04123e-91	2	2287238	2289636	-	2031	RIPK	GO:0000166;GO:0004672;GO:0004672;GO:0004674;GO:0004674;GO:0004674;GO:0004675;GO:0005515;GO:0005524;GO:0005524;GO:0005524;GO:0005886;GO:0005886;GO:0005886;GO:0006468;GO:0006468;GO:0006468;GO:0006952;GO:0007166;GO:0007178;GO:0016020;GO:0016301;GO:0016310;GO:0016740;GO:0042742;GO:0042742;	-	-	COG0515	T	Serine/threonine-protein kinase RIPK[Source:UniProtKB/Swiss-Prot;Acc:Q9ZUF4]	815147	Q9ZUF4
AT3G60415	745.46	1100	390.921	0.355383	-1.49255	2.27728e-91	2.32891e-89	3	22334424	22335858	+	983	-	GO:0005575;	-	-	-	-	At3g60420 [Source:UniProtKB/TrEMBL;Acc:Q9M217]"	28719419	Q9M217
AT1G72920	638.627	943.514	333.74	0.35372	-1.49932	1.42284e-89	1.44266e-87	1	27437899	27439209	+	1217	-	GO:0005515;GO:0007165;GO:0007165;GO:0009611;GO:0009611;	-	-	KOG0619	T	Similar to part of disease resistance protein[Source:UniProtKB/TrEMBL;Acc:Q9SSN4]	843623	Q9SSN4
AT1G28370	695.317	1012.01	378.624	0.374131	-1.41838	5.20604e-88	5.1466e-86	1	9955774	9956980	-	1207	ERF11	GO:0003677;GO:0003677;GO:0003677;GO:0003700;GO:0003700;GO:0003700;GO:0005634;GO:0005634;GO:0006351;GO:0006351;GO:0006355;GO:0006355;GO:0006355;GO:0009873;GO:0009873;GO:0009873;GO:0010087;GO:0010087;GO:0051301;GO:0051301;GO:0003677;GO:0003677;GO:0003677;GO:0003700;GO:0003700;GO:0003700;GO:0005634;GO:0005634;GO:0006351;GO:0006351;GO:0006355;GO:0006355;GO:0006355;GO:0009873;GO:0009873;GO:0010087;GO:…	-	-	NOG305458	-	ERF domain protein 11 [Source:TAIR;Acc:AT1G28370]"	839733	Q9C5I3;A0A178WAQ3
AT1G52040	546.712	823.772	269.652	0.327338	-1.61115	3.25308e-87	3.17624e-85	1	19350314	19352791	-	1751	MBP1	GO:0005634;GO:0005634;GO:0005773;GO:0005773;GO:0006952;GO:0006952;GO:0030246;GO:0030246;GO:0030246;	-	-	-	-	Myrosinase-binding protein 1[Source:UniProtKB/Swiss-Prot;Acc:Q9SAV0]	841633	Q9SAV0
AT5G25250	768.326	1101.41	435.242	0.395169	-1.33946	6.16529e-87	5.92217e-85	5	8749680	8751636	+	1713	FLOT1	GO:0005768;GO:0005768;GO:0005773;GO:0005773;GO:0005774;GO:0005774;GO:0005886;GO:0005886;GO:0005886;GO:0005901;GO:0005901;GO:0006897;GO:0006897;GO:0009506;GO:0009506;GO:0010324;GO:0010324;GO:0016020;GO:0071456;GO:0071456;	K07192	-	NOG288020	-	Flotillin-like protein 1 [Source:UniProtKB/Swiss-Prot;Acc:Q501E6]	832596	Q501E6
AT1G23710	1090.59	1490.45	690.729	0.463437	-1.10956	2.22343e-85	2.10172e-83	1	8385188	8386522	+	1335	-	GO:0008150;	-	-	-	-	At1g23710 [Source:UniProtKB/TrEMBL;Acc:Q9ZUC4]"	838981	Q9ZUC4
AT2G18660	702.412	1016.94	387.878	0.381415	-1.39057	3.4328e-85	3.23201e-83	2	8089411	8091736	-	2106	EGC2	GO:0005576;GO:0005618;GO:0005618;GO:0005618;GO:0009627;GO:0009627;GO:0010230;GO:0010230;GO:0048046;GO:0048046;	-	-	NOG312066	-	EG45-like domain containing protein 2[Source:UniProtKB/Swiss-Prot;Acc:Q9ZV52]	816381	Q9ZV52;A0A178VYJ1
AT3G19030	1191.14	1605.72	776.572	0.483629	-1.04803	1.4634e-83	1.37235e-81	3	6563928	6564424	-	497	-	GO:0003743;GO:0003743;GO:0006413;	-	-	NOG249716	-	AT3g19030/K13E13_15[Source:UniProtKB/TrEMBL;Acc:Q9LJ63]	821436	Q9LJ63;A0A384LCB2
AT1G74450	1180.67	1617.65	743.696	0.459738	-1.12112	3.16468e-83	2.94452e-81	1	27982453	27984280	+	1828	-	GO:0005829;GO:0005829;GO:0009555;GO:0009555;GO:0016020;GO:0016021;GO:0016021;	-	-	-	-	At1g74450/F1M20_13[Source:UniProtKB/TrEMBL;Acc:Q9CA69]	843786	Q9CA69
AT3G22231	1132.1	1533.62	730.574	0.476371	-1.06984	2.30822e-82	2.13925e-80	3	7845823	7846833	-	773	PCC1	GO:0005886;GO:0005886;GO:0005886;GO:0005886;GO:0006629;GO:0006629;GO:0006952;GO:0006952;GO:0007623;GO:0007623;GO:0009617;GO:0009617;GO:0009737;GO:0009737;GO:0009738;GO:0009738;GO:0009863;GO:0009863;GO:0010513;GO:0010513;GO:0016020;GO:0016020;GO:0016021;GO:0016021;GO:0046890;GO:0046890;GO:0055088;GO:0055088;GO:0071494;GO:0071494;GO:1900150;GO:1900150;GO:1902290;GO:1902290;GO:2000028;GO:2000028;	-	-	NOG247245	-	Cysteine-rich and transmembrane domain-containingprotein PCC1 [Source:UniProtKB/Swiss-Prot;Acc:Q94C26]	821788	Q94C26
AT3G23250	638.643	928.173	349.113	0.376129	-1.4107	1.24135e-79	1.10722e-77	3	8309209	8310910	+	1506	MYB15	GO:0000981;GO:0001135;GO:0003677;GO:0003677;GO:0003677;GO:0003700;GO:0003700;GO:0005515;GO:0005634;GO:0005634;GO:0005634;GO:0006351;GO:0006355;GO:0006355;GO:0006357;GO:0009409;GO:0009409;GO:0009414;GO:0009414;GO:0009651;GO:0009651;GO:0009651;GO:0009723;GO:0009723;GO:0009733;GO:0009733;GO:0009753;GO:0009753;GO:0010200;GO:0010200;GO:0030154;GO:0030154;GO:0043565;GO:0043565;GO:0044212;GO:0044212;GO:…	K09422	-	-	-	Transcription factor MYB15 [Source:UniProtKB/Swiss-Prot;Acc:Q9LTC4]	821904	Q9LTC4;A0A178V7L7
AT1G21240	459.447	698.076	220.817	0.316322	-1.66053	3.60055e-78	3.16395e-76	1	7434235	7436830	+	2422	WAK3	GO:0000166;GO:0004672;GO:0004672;GO:0004674;GO:0004674;GO:0004674;GO:0005509;GO:0005509;GO:0005524;GO:0005524;GO:0005524;GO:0005886;GO:0005886;GO:0006468;GO:0006468;GO:0007166;GO:0007166;GO:0016020;GO:0016021;GO:0016021;GO:0016301;GO:0016310;GO:0016740;GO:0030247;GO:0030247;GO:0004672;GO:0004672;GO:0005524;GO:0005524;GO:0006468;GO:0006468;GO:0016301;GO:0016310;GO:0030247;GO:0030247;	-	-	COG0515	T	Wall-associated receptor kinase 3[Source:UniProtKB/Swiss-Prot;Acc:Q9LMN8]	838719	Q9LMN8
AT1G73805	566.428	833.667	299.188	0.358882	-1.47842	1.70634e-77	1.48296e-75	1	27744790	27749248	-	2397	SARD1	GO:0002229;GO:0002229;GO:0003677;GO:0003700;GO:0003700;GO:0003700;GO:0003700;GO:0005516;GO:0005516;GO:0005634;GO:0005634;GO:0005634;GO:0005634;GO:0006351;GO:0006355;GO:0006355;GO:0006950;GO:0006952;GO:0009617;GO:0009617;GO:0009626;GO:0009626;GO:0010112;GO:0010112;GO:0010224;GO:0010224;GO:0042742;GO:0042742;GO:0043565;GO:0043565;GO:0043565;GO:0043565;GO:0071219;GO:0071219;GO:0080142;GO:0080142;GO:…	-	-	-	-	Protein SAR DEFICIENT 1 [Source:UniProtKB/Swiss-Prot;Acc:Q9C9T2]	843716	Q9C9T2;A0A178WFY4
AT1G65490	890.265	1229.07	551.459	0.44868	-1.15624	4.42679e-76	3.73773e-74	1	24354646	24355490	+	728	-	GO:0008150;GO:0016021;GO:0016021;GO:0016021;GO:0016021;GO:0008150;GO:0016021;GO:0016021;	-	-	-	-	unknown protein; FUNCTIONS IN: molecular_functionunknown; INVOLVED IN: biological_process unknown; LOCATEDIN: endomembrane system; EXPRESSED IN: 22 plantstructures; EXPRESSED DURING: 13 growth stages; BESTArabidopsis thaliana protein match is: u /.../ protein(TAIR:AT1G65486.1); Has 23 Blast hits to 23 proteins in 2species: Archae - 0; Bacteria - 0; Metazoa - 0; Fungi - 0;Plants - 23; Viruses - 0;…	842861	A0A1P8ANJ1
AT5G26920	794.229	1110.12	478.336	0.430886	-1.21462	3.44153e-75	2.87513e-73	5	9475679	9478777	+	2306	CBP60G	GO:0002229;GO:0002229;GO:0002237;GO:0002237;GO:0003677;GO:0003700;GO:0003700;GO:0003700;GO:0003700;GO:0005516;GO:0005516;GO:0005516;GO:0005516;GO:0005634;GO:0005634;GO:0005634;GO:0006351;GO:0006355;GO:0006355;GO:0006950;GO:0006952;GO:0009617;GO:0009617;GO:0009617;GO:0009620;GO:0009620;GO:0009626;GO:0009626;GO:0009697;GO:0009697;GO:0009738;GO:0009738;GO:0009789;GO:0009789;GO:0009816;GO:0009816;GO:…	-	-	-	-	Calmodulin-binding protein 60 G[Source:UniProtKB/Swiss-Prot;Acc:F4K2R6]	832750	F4K2R6
AT5G54610	1300.33	1812.01	788.657	0.435238	-1.20012	5.038e-75	4.17942e-73	5	22184545	22186633	-	1669	BAD1	GO:0005515;GO:0005886;GO:0005886;GO:0006952;GO:0009751;GO:0009751;GO:0016020;GO:0016021;GO:0016021;GO:0045087;GO:0045087;	-	-	KOG0504	R	Ankyrin repeat-containing protein BDA1[Source:UniProtKB/Swiss-Prot;Acc:Q8GYH5]	835550	Q8GYH5
AT4G36500	1068.56	1440.58	696.551	0.483521	-1.04835	6.75058e-75	5.58064e-73	4	17225793	17226833	-	1041	-	GO:0008150;	-	-	NOG260347	-	Uncharacterized protein At4g36500[Source:UniProtKB/TrEMBL;Acc:O23231]	829802	O23231
AT2G46400	980.889	1522.07	439.703	0.288884	-1.79144	1.24264e-73	9.99417e-72	2	19043411	19044955	-	1354	WRKY46	GO:0000987;GO:0000987;GO:0003677;GO:0003700;GO:0003700;GO:0003700;GO:0003700;GO:0005515;GO:0005634;GO:0005634;GO:0005634;GO:0005730;GO:0005730;GO:0006351;GO:0006351;GO:0006355;GO:0006355;GO:0006355;GO:0006355;GO:0006952;GO:0009617;GO:0009617;GO:0009742;GO:0009742;GO:0009751;GO:0009751;GO:0010200;GO:0010200;GO:0042742;GO:0042742;GO:0043565;GO:0043565;GO:0043565;GO:0043565;GO:0044212;GO:0044212;GO:…	-	-	NOG310086	-	Probable WRKY transcription factor 46[Source:UniProtKB/Swiss-Prot;Acc:Q9SKD9]	819248	Q9SKD9;A0A178W050
AT3G04210	807.637	1123.74	491.532	0.437406	-1.19296	2.17913e-73	1.74081e-71	3	1105650	1108252	-	2424	-	GO:0005515;GO:0005515;GO:0007165;GO:0007165;GO:0016020;GO:0016021;GO:0016021;GO:0043531;GO:0043531;GO:0005515;GO:0005515;GO:0007165;GO:0007165;GO:0016020;GO:0016021;GO:0016021;GO:0043531;GO:0043531;	-	-	-	-	At3g04210/T6K12_17[Source:UniProtKB/TrEMBL;Acc:Q8H1N6]	819576	Q8H1N6
AT2G26400	640.482	917.272	363.691	0.396492	-1.33464	3.00906e-72	2.3562e-70	2	11231770	11233388	-	1120	ARD	GO:0005506;GO:0005506;GO:0005634;GO:0005634;GO:0005737;GO:0005737;GO:0008652;GO:0009086;GO:0010309;GO:0010309;GO:0010309;GO:0016491;GO:0016491;GO:0016491;GO:0019509;GO:0019509;GO:0019509;GO:0046872;GO:0051213;GO:0055114;GO:0055114;GO:0055114;GO:0005506;GO:0005506;GO:0005634;GO:0005634;GO:0005737;GO:0005737;GO:0006555;GO:0008652;GO:0009086;GO:0010297;GO:0010309;GO:0010309;GO:0010309;GO:0010309;GO:…	K08967	-	COG1791	S	acireductone dioxygenase 3[Source:TAIR;Acc:AT2G26400]	817180	O48707
AT5G41740	556.358	810.625	302.091	0.372664	-1.42405	1.82322e-71	1.38204e-69	5	16688626	16693119	+	3851	-	GO:0005515;GO:0007165;GO:0007165;GO:0043531;GO:0043531;GO:0043531;GO:0043531;GO:0005515;GO:0007165;GO:0007165;GO:0043531;GO:0043531;	-	-	-	-	Disease resistance protein (TIR-NBS-LRR class)family [Source:UniProtKB/TrEMBL;Acc:F4JYI4]	834177	F4JYI4
AT1G59590	980.69	1324.27	637.114	0.481107	-1.05557	3.56269e-70	2.67495e-68	1	21887588	21888792	+	1205	ZCF37	GO:0016020;GO:0016021;GO:0016021;	-	-	-	-	At1g59590 [Source:UniProtKB/TrEMBL;Acc:Q9SLT9]"	842249	Q9SLT9
AT5G13320	347.082	540.368	153.796	0.284614	-1.81292	2.28467e-69	1.68342e-67	5	4267456	4271064	+	2619	PBS3	GO:0006952;GO:0006952;GO:0006952;GO:0009626;GO:0009626;GO:0009816;GO:0009816;GO:0009863;GO:0009863;GO:0010112;GO:0010112;GO:0016046;GO:0016046;GO:0016874;GO:0018874;GO:0018874;GO:0034052;GO:0034052;GO:0042742;GO:0042742;GO:0044419;GO:0044419;GO:0052625;GO:0052625;GO:0052626;GO:0052626;GO:0052627;GO:0052627;GO:0052628;GO:0052628;GO:0071456;GO:0071456;GO:0006952;GO:0006952;GO:0009626;GO:0009816;GO:…	K14487	-	NOG86848	S	Auxin-responsive GH3 family protein[Source:TAIR;Acc:AT5G13320]	831173	Q9LYU4
AT3G57240	814.522	1122.49	506.551	0.451273	-1.14793	3.81329e-69	2.80105e-67	3	21181642	21183144	-	1399	BG3	GO:0004553;GO:0004553;GO:0005576;GO:0005618;GO:0005618;GO:0005618;GO:0005773;GO:0005783;GO:0005783;GO:0005975;GO:0005975;GO:0008152;GO:0008810;GO:0008810;GO:0009617;GO:0009617;GO:0016787;GO:0016798;GO:0030247;GO:0042973;GO:0042973;GO:0046658;GO:0046658;GO:0048046;GO:0048046;	-	-	-	-	Probable glucan endo-1,3-beta-glucosidase BG3[Source:UniProtKB/Swiss-Prot;Acc:F4J270]	824891	F4J270
AT2G15390	670.784	944.98	396.588	0.419679	-1.25264	1.13241e-67	8.21636e-66	2	6709116	6711156	-	2016	FUT4	GO:0005794;GO:0005794;GO:0005794;GO:0006486;GO:0006486;GO:0008107;GO:0008107;GO:0008417;GO:0008417;GO:0008417;GO:0009651;GO:0009651;GO:0009832;GO:0009969;GO:0009969;GO:0016020;GO:0016020;GO:0016020;GO:0016021;GO:0016021;GO:0016740;GO:0016757;GO:0031127;GO:0031127;GO:0032580;GO:0032580;GO:0036065;GO:0042546;GO:0042546;GO:0071555;GO:0071555;GO:0008107;GO:0016020;GO:0042546;	K13681	EC:2.4.1.-	NOG240879	-	Probable fucosyltransferase 4[Source:UniProtKB/Swiss-Prot;Acc:Q9SJP2]	816031	Q9SJP2
AT5G52750	749.019	1039.05	458.993	0.441745	-1.17871	8.39565e-67	6.03622e-65	5	21383979	21385015	+	943	HIPP13	GO:0005737;GO:0030001;GO:0046872;GO:0046872;GO:0046914;GO:0046916;	-	-	-	-	Heavy metal-associated isoprenylated plant protein13 [Source:UniProtKB/Swiss-Prot;Acc:Q9LTE2]	835352	Q9LTE2;A0A178UE39
AT2G17040	574.965	820.462	329.468	0.401564	-1.3163	3.73501e-64	2.59874e-62	2	7406911	7408393	+	1316	anac036	GO:0003677;GO:0003677;GO:0003677;GO:0003700;GO:0003700;GO:0005634;GO:0005634;GO:0006351;GO:0006355;GO:0006355;GO:0006355;GO:0009965;GO:0009965;GO:0010200;GO:0010200;GO:0045792;GO:0045792;GO:0048281;GO:0048281;	-	-	-	-	NAC domain containing protein 36[Source:UniProtKB/TrEMBL;Acc:F4IME8]	816209	F4IME8
AT3G28510	380.593	576.79	184.396	0.319693	-1.64524	8.0519e-64	5.55347e-62	3	10685470	10687429	+	1960	-	GO:0000166;GO:0005524;GO:0005524;GO:0005524;GO:0005783;GO:0005783;GO:0016020;GO:0016021;GO:0016021;GO:0016787;GO:0016887;GO:0016887;	-	-	COG0465	O	AAA-ATPase At3g28510 [Source:UniProtKB/Swiss-Prot;Acc:Q9LH84]	822481	Q9LH84
AT2G45220	731.929	1009.29	454.568	0.450384	-1.15077	5.35535e-63	3.64072e-61	2	18644061	18646606	-	1968	PME17	GO:0004857;GO:0004857;GO:0005576;GO:0005576;GO:0005618;GO:0005618;GO:0005618;GO:0009617;GO:0009617;GO:0009620;GO:0009620;GO:0016020;GO:0016020;GO:0016787;GO:0030599;GO:0030599;GO:0030599;GO:0030599;GO:0042545;GO:0042545;GO:0042545;GO:0043086;GO:0045330;GO:0045330;GO:0045490;GO:0045490;GO:0046910;GO:0046910;GO:0050829;GO:0050829;GO:0071555;GO:0071944;	K01051	EC:3.1.1.11	COG4677	G	Probable pectinesterase/pectinesterase inhibitor 17[Source:UniProtKB/Swiss-Prot;Acc:O22149]	819130	O22149
AT4G39670	854.852	1193.17	516.538	0.432914	-1.20785	6.68504e-63	4.53169e-61	4	18409846	18411069	+	1224	-	GO:0005634;GO:0005634;GO:0005737;GO:0005737;GO:0005737;GO:0005829;GO:0005829;GO:0006869;GO:0008289;GO:0008289;GO:0016020;GO:0016020;GO:0035627;GO:0035627;GO:0120009;GO:0120009;GO:0120009;GO:0120013;GO:0120013;GO:1902387;GO:1902387;GO:1902388;GO:1902388;GO:1902389;	-	-	-	-	ACD11 homolog protein [Source:UniProtKB/Swiss-Prot;Acc:Q8L7U7]	830121	Q8L7U7;A0A178V447
AT5G22250	772.563	1137.94	407.188	0.35783	-1.48265	1.01147e-62	6.83708e-61	5	7365477	7366799	-	1323	CAF1-11	GO:0000289;GO:0000289;GO:0000932;GO:0000932;GO:0003676;GO:0003676;GO:0003723;GO:0003723;GO:0004518;GO:0004527;GO:0004535;GO:0004535;GO:0004535;GO:0004535;GO:0005634;GO:0005634;GO:0005737;GO:0006351;GO:0006355;GO:0008408;GO:0008408;GO:0016787;GO:0017148;GO:0017148;GO:0030014;GO:0030014;GO:0030015;GO:0030015;GO:0042742;GO:0042742;GO:0043928;GO:0043928;GO:0046872;GO:0046872;GO:0090305;GO:0090503;	K12581	-	COG5228	K	Probable CCR4-associated factor 1 homolog 11[Source:UniProtKB/Swiss-Prot;Acc:Q9FMS6]	832285	Q9FMS6;A0A178UEK4
AT1G66090	419.21	623.17	215.25	0.345411	-1.53362	1.59071e-62	1.06313e-60	1	24602033	24604763	+	1668	-	GO:0005515;GO:0007165;GO:0007165;GO:0043531;GO:0043531;	-	-	-	-	Disease resistance protein (TIR-NBS class)[Source:UniProtKB/TrEMBL;Acc:Q9C515]	842923	Q9C515
AT1G10340	332.426	511.709	153.143	0.299278	-1.74044	4.35986e-62	2.8814e-60	1	3390322	3392633	-	2042	-	GO:0005515;GO:0007165;GO:0008150;GO:0016020;GO:0016020;GO:0016020;GO:0016021;GO:0016021;GO:0005515;GO:0007165;GO:0008150;GO:0016020;GO:0016020;GO:0016021;GO:0016021;	-	-	NOG309258	-	Ankyrin repeat family protein[Source:UniProtKB/TrEMBL;Acc:Q9SY76]	837573	Q9SY76;A0A178WFS3
AT3G46280	980.275	1330.1	630.447	0.473984	-1.07709	8.79384e-62	5.79563e-60	3	17005423	17008528	-	1783	-	GO:0016020;GO:0016021;GO:0016021;GO:0016301;GO:0016301;GO:0016310;	-	-	NOG245785	-	Kinase-like protein[Source:UniProtKB/TrEMBL;Acc:Q8GYH9]	823773	Q8GYH9
AT4G37610	554.617	791.525	317.71	0.401389	-1.31693	1.47896e-61	9.72018e-60	4	17670481	17672353	-	1438	BT5	GO:0003712;GO:0003712;GO:0004402;GO:0004402;GO:0005515;GO:0005516;GO:0005516;GO:0005634;GO:0005634;GO:0005737;GO:0005737;GO:0005737;GO:0006355;GO:0006355;GO:0006355;GO:0008270;GO:0008270;GO:0009409;GO:0009409;GO:0009733;GO:0009733;GO:0009751;GO:0009751;GO:0010200;GO:0010200;GO:0016567;GO:0016567;GO:0016573;GO:0019005;GO:0030162;GO:0031625;GO:0042542;GO:0042542;GO:0042787;GO:0043161;GO:0046872;	-	-	NOG313079	-	BTB/POZ and TAZ domain-containing protein 5[Source:UniProtKB/Swiss-Prot;Acc:Q6EJ98]	829915	Q6EJ98
AT4G23810	576.994	819.143	334.845	0.408775	-1.29062	1.56682e-61	1.02691e-59	4	12392370	12393982	-	1514	WRKY53	GO:0003677;GO:0003677;GO:0003677;GO:0003700;GO:0003700;GO:0003700;GO:0003700;GO:0005515;GO:0005515;GO:0005515;GO:0005634;GO:0005634;GO:0005634;GO:0005634;GO:0006351;GO:0006351;GO:0006355;GO:0006355;GO:0006355;GO:0006952;GO:0009507;GO:0009507;GO:0009617;GO:0009617;GO:0009751;GO:0009751;GO:0009751;GO:0009816;GO:0009816;GO:0010150;GO:0010150;GO:0010193;GO:0010193;GO:0010200;GO:0010200;GO:0031347;GO:…	-	-	NOG260404	-	Probable WRKY transcription factor 53[Source:UniProtKB/Swiss-Prot;Acc:Q9SUP6]	828481	Q9SUP6;A0A178UV74
AT1G76600	323.395	498.576	148.213	0.297273	-1.75014	3.69204e-61	2.40652e-59	1	28746833	28747848	+	1016	-	GO:0005634;GO:0005634;GO:0005730;GO:0005730;	-	-	-	-	Poly polymerase[Source:UniProtKB/TrEMBL;Acc:Q9C9J8]	843993	Q9C9J8;A0A178W9S8
AT4G25470	418.992	634.016	203.967	0.321707	-1.63618	4.71973e-61	3.05957e-59	4	13015250	13016235	-	986	DREB1C	GO:0003677;GO:0003677;GO:0003677;GO:0003700;GO:0003700;GO:0003700;GO:0005634;GO:0005634;GO:0006351;GO:0006351;GO:0006355;GO:0006355;GO:0006355;GO:0009409;GO:0009409;GO:0009631;GO:0009631;GO:0043565;GO:0043565;	K09286	-	NOG298542	-	C-repeat binding factor 2[Source:UniProtKB/TrEMBL;Acc:B2BIW9]	828651	Q9SYS6;B2BIW9
AT1G66400	939.621	1319.24	559.998	0.424483	-1.23622	1.56806e-59	9.89463e-58	1	24770419	24771393	-	975	CML23	GO:0005509;GO:0005509;GO:0005509;GO:0009909;GO:0009909;GO:0046872;GO:0080164;GO:0080164;	K13448	-	COG5126	DTZ	Probable calcium-binding protein CML23[Source:UniProtKB/Swiss-Prot;Acc:Q9C8Y1]	842958	Q9C8Y1
AT3G61280	845.051	1133.6	556.507	0.490922	-1.02643	1.7494e-58	1.07251e-56	3	22680960	22683769	+	2079	-	GO:0016020;GO:0016021;GO:0016021;GO:0016740;GO:0016740;GO:0006664;GO:0012505;GO:0016020;GO:0016021;GO:0016021;GO:0016740;GO:0046527;GO:0046527;	-	-	NOG248922	-	Glycosyltransferase[Source:UniProtKB/TrEMBL;Acc:Q5Q0C1]	825300	B3H4G0
AT2G04050	652.165	898.188	406.142	0.452179	-1.14503	6.28419e-56	3.68145e-54	2	1337180	1339468	-	1835	DTX3	GO:0006855;GO:0006855;GO:0006855;GO:0015238;GO:0015238;GO:0015238;GO:0015297;GO:0015297;GO:0016020;GO:0016020;GO:0016020;GO:0016021;GO:0016021;GO:0055085;GO:0055085;	K03327	-	COG0534	V	Protein DETOXIFICATION 3 [Source:UniProtKB/Swiss-Prot;Acc:Q9SIA4]	814939	Q9SIA4
AT1G32928	360.023	535.756	184.29	0.343982	-1.53959	2.30072e-54	1.31219e-52	1	11931149	11931801	+	653	-	GO:0003674;GO:0005575;GO:0008150;	-	-	-	-	Avr9/Cf-9 rapidly elicited protein[Source:UniProtKB/TrEMBL;Acc:Q56XA0]	3766886	Q56XA0;A0A178WK55
AT3G13610	575.882	802.912	348.852	0.434483	-1.20263	2.49668e-54	1.42053e-52	3	4449259	4450811	+	1470	F6'H1	GO:0009699;GO:0009699;GO:0009805;GO:0009805;GO:0009805;GO:0009805;GO:0010421;GO:0010421;GO:0010421;GO:0016491;GO:0016491;GO:0016491;GO:0046872;GO:0046872;GO:0051213;GO:0051213;GO:0051213;GO:0051213;GO:0055114;GO:0055114;GO:0055114;GO:1990641;	K06892	EC:1.14.11.-	COG3491	R	Feruloyl CoA ortho-hydroxylase 1[Source:UniProtKB/Swiss-Prot;Acc:Q9LHN8]	820564	Q9LHN8;A0A178V671
AT1G26390	362.298	538.378	186.219	0.345889	-1.53162	1.14354e-53	6.38392e-52	1	9130013	9131779	-	1767	FOX2	GO:0000166;GO:0003824;GO:0005576;GO:0005576;GO:0005618;GO:0005618;GO:0016491;GO:0016491;GO:0016491;GO:0016614;GO:0050660;GO:0050660;GO:0055114;GO:0055114;GO:0055114;GO:0071949;GO:0071949;	-	-	-	-	Berberine bridge enzyme-like 4[Source:UniProtKB/Swiss-Prot;Acc:Q9FZC5]	839181	Q9FZC5
AT2G30040	437.938	629.775	246.102	0.390778	-1.35558	1.10243e-51	5.9854e-50	2	12821569	12823169	+	1601	MAPKKK14	GO:0000166;GO:0004672;GO:0004672;GO:0004674;GO:0004674;GO:0004674;GO:0004674;GO:0005524;GO:0005524;GO:0005524;GO:0005737;GO:0005737;GO:0006468;GO:0006468;GO:0007346;GO:0009658;GO:0009658;GO:0016020;GO:0016021;GO:0016021;GO:0016301;GO:0016310;GO:0023014;GO:0023014;GO:0031098;GO:0031098;GO:0032147;GO:0032147;GO:0045893;GO:0045893;GO:0046777;GO:0046777;	-	-	COG0515	T	Mitogen-activated protein kinase kinase kinase 14[Source:UniProtKB/TrEMBL;Acc:O64741]	817555	O64741
AT5G22570	335.865	499.986	171.744	0.343498	-1.54163	4.34194e-51	2.32544e-49	5	7495455	7496990	-	1306	WRKY38	GO:0003677;GO:0003700;GO:0003700;GO:0003700;GO:0005515;GO:0005634;GO:0005634;GO:0006351;GO:0006351;GO:0006355;GO:0006355;GO:0006355;GO:0009863;GO:0009863;GO:0042742;GO:0042742;GO:0043565;GO:0043565;	-	-	NOG312453	-	Probable WRKY transcription factor 38[Source:UniProtKB/Swiss-Prot;Acc:Q8GWF1]	832320	Q8GWF1;A0A178UNG1
AT5G46490	575.977	795.957	355.996	0.447255	-1.16083	4.8816e-51	2.60858e-49	5	18850645	18853896	+	3050	-	GO:0005515;GO:0007165;GO:0007165;GO:0016020;GO:0016021;GO:0016021;GO:0043531;GO:0043531;GO:0005515;GO:0007165;GO:0007165;GO:0016020;GO:0016021;GO:0016021;GO:0043531;GO:0043531;GO:0005515;GO:0007165;GO:0007165;GO:0016020;GO:0016021;GO:0016021;GO:0043531;GO:0043531;GO:0005515;GO:0007165;GO:0007165;GO:0016020;GO:0016021;GO:0016021;GO:0043531;GO:0043531;GO:0005515;GO:0007165;GO:0007165;GO:0016020;GO:…	-	-	COG4886	S	Disease resistance protein (TIR-NBS-LRR class)family [Source:UniProtKB/TrEMBL;Acc:Q9FHF6]	834692	A0A1P8BA82
AT1G24147	510.447	715.172	305.722	0.42748	-1.22607	1.35391e-50	7.15433e-49	1	8542212	8543545	+	933	-	GO:0003674;GO:0008150;GO:0016021;GO:0016021;	-	-	-	-	Transmembrane protein[Source:UniProtKB/TrEMBL;Acc:Q1G3U1]	5007719	Q1G3U1
AT1G01560	199.465	319.531	79.398	0.248483	-2.00878	2.33731e-48	1.17241e-46	1	202103	204440	+	1848	MPK11	GO:0000165;GO:0000166;GO:0004672;GO:0004672;GO:0004674;GO:0004707;GO:0004707;GO:0004707;GO:0005524;GO:0005524;GO:0005524;GO:0005622;GO:0005622;GO:0006468;GO:0006468;GO:0016301;GO:0016310;GO:0016740;GO:0000165;GO:0000166;GO:0004672;GO:0004672;GO:0004674;GO:0004707;GO:0004707;GO:0004707;GO:0004707;GO:0004707;GO:0005515;GO:0005524;GO:0005524;GO:0005524;GO:0005622;GO:0005622;GO:0005634;GO:0005634;GO:…	K04464	EC:2.7.11.24	COG0515	T	Mitogen-activated protein kinase 11[Source:UniProtKB/Swiss-Prot;Acc:Q9LMM5]	839523	Q9LMM5;A0A178W1B0
AT1G32960	385.828	559.11	212.546	0.380149	-1.39536	3.23386e-48	1.60852e-46	1	11945250	11948650	+	2656	SBT3.3	GO:0004252;GO:0004252;GO:0004252;GO:0004252;GO:0005576;GO:0005578;GO:0005615;GO:0006508;GO:0006508;GO:0006508;GO:0006952;GO:0008233;GO:0008236;GO:0009505;GO:0009505;GO:0009682;GO:0009682;GO:0016787;GO:0031012;GO:0031012;	-	-	COG1404	O	Subtilisin-like protease SBT3.3[Source:UniProtKB/Swiss-Prot;Acc:Q9MAP5]	840190	Q9MAP5
AT2G24850	693.441	930.103	456.78	0.491107	-1.02589	6.96834e-48	3.43723e-46	2	10582074	10585216	-	2398	TAT3	GO:0003824;GO:0003824;GO:0004838;GO:0004838;GO:0006520;GO:0006520;GO:0008483;GO:0008483;GO:0008483;GO:0009058;GO:0009058;GO:0009611;GO:0009611;GO:0009753;GO:0009753;GO:0016740;GO:0030170;GO:0030170;	K00815	EC:2.6.1.5	COG0436	E	Probable aminotransferase TAT3[Source:UniProtKB/Swiss-Prot;Acc:Q9SK47]	817022	Q9SK47;A0A178VYB4
AT1G13470	376.558	544.439	208.678	0.383291	-1.38349	8.10988e-47	3.90294e-45	1	4620101	4621585	-	1404	-	GO:0008150;	-	-	-	-	Protein of unknown function (DUF1262)[Source:TAIR;Acc:AT1G13470]	837907	F4HQT8
AT3G47480	392.891	562.594	223.189	0.396714	-1.33383	1.62957e-45	7.64096e-44	3	17496085	17497164	-	1080	CML47	GO:0005509;GO:0005509;GO:0005509;GO:0008150;GO:0016020;GO:0016021;GO:0046872;	K13448	-	NOG312560	-	Probable calcium-binding protein CML47[Source:UniProtKB/Swiss-Prot;Acc:Q9SN89]	823902	Q9SN89
AT2G41100	635.37	853.273	417.466	0.489253	-1.03135	4.7083e-45	2.18609e-43	2	17137037	17139700	+	2548	CML12	GO:0005509;GO:0005509;GO:0005509;GO:0005509;GO:0005509;GO:0005509;GO:0005509;GO:0005509;GO:0005509;GO:0005515;GO:0005634;GO:0005634;GO:0005774;GO:0005774;GO:0009506;GO:0009506;GO:0009612;GO:0009612;GO:0009646;GO:0009646;GO:0009652;GO:0009652;GO:0019722;GO:0019722;GO:0046872;GO:0005509;GO:0005509;GO:0005509;GO:0005509;GO:0005509;GO:0005515;GO:0005634;GO:0005634;GO:0005774;GO:0005774;GO:0009506;GO:…	K13448	-	COG5126	DTZ	Calmodulin-like protein 12 [Source:UniProtKB/Swiss-Prot;Acc:P25071]	818709	P25071
AT3G02840	214.97	336.254	93.686	0.278616	-1.84365	4.90131e-45	2.26683e-43	3	618398	619686	+	1289	-	GO:0005634;GO:0005634;GO:0005737;GO:0005737;GO:0010193;GO:0010193;	-	-	-	-	ARM repeat superfamily protein[Source:UniProtKB/TrEMBL;Acc:Q9M8S5]	821225	Q9M8S5
AT3G46090	231.629	357.882	105.376	0.294444	-1.76393	6.39929e-45	2.94815e-43	3	16925881	16926883	-	1003	ZAT7	GO:0003676;GO:0003676;GO:0003700;GO:0003700;GO:0005634;GO:0005634;GO:0005634;GO:0006351;GO:0006355;GO:0006355;GO:0006355;GO:0006979;GO:0006979;GO:0010200;GO:0010200;GO:0010200;GO:0045926;GO:0045926;GO:0046872;GO:0046872;	-	-	KOG1721	K	ZAT7 [Source:UniProtKB/TrEMBL;Acc:A0A178VI57]"	823752	Q42453;A0A178VI57
AT3G46080	176.536	283.827	69.246	0.243973	-2.03521	1.97387e-44	8.95448e-43	3	16922514	16923299	-	786	ZAT8	GO:0003676;GO:0003676;GO:0003700;GO:0003700;GO:0005634;GO:0005634;GO:0005634;GO:0006351;GO:0006355;GO:0006355;GO:0006355;GO:0010200;GO:0010200;GO:0010200;GO:0046872;GO:0046872;	-	-	NOG249770	-	Zinc finger protein ZAT8 [Source:UniProtKB/Swiss-Prot;Acc:Q9LX85]	823751	Q9LX85
AT4G27654	391.591	593.197	189.984	0.320272	-1.64263	5.42207e-43	2.39115e-41	4	13811612	13812126	+	515	-	GO:0008150;GO:0016020;GO:0016021;GO:0016021;	-	-	-	-	At4g27654 [Source:UniProtKB/TrEMBL;Acc:Q3E9V5]"	828878	Q3E9V5
AT2G40750	262.066	394.505	129.627	0.328581	-1.60568	5.43636e-43	2.39301e-41	2	17000419	17002528	-	1432	WRKY54	GO:0000302;GO:0000302;GO:0003677;GO:0003700;GO:0003700;GO:0003700;GO:0003700;GO:0005515;GO:0005515;GO:0005634;GO:0005634;GO:0005634;GO:0006351;GO:0006351;GO:0006355;GO:0006355;GO:0006355;GO:0006952;GO:0006970;GO:0006970;GO:0009742;GO:0009742;GO:0009751;GO:0009751;GO:0009873;GO:0009873;GO:0010104;GO:0010104;GO:0031347;GO:0031347;GO:0042742;GO:0042742;GO:0043565;GO:0043565;GO:0043565;GO:0044212;GO:…	-	-	NOG293331	-	Probable WRKY transcription factor 54[Source:UniProtKB/Swiss-Prot;Acc:Q93WU8]	818670	Q93WU8;A0A178VT46
AT2G20142	419.981	590.156	249.807	0.423291	-1.24028	1.88568e-42	8.22421e-41	2	8695374	8696643	+	1032	-	GO:0005515;GO:0007165;GO:0007165;GO:0016020;GO:0016021;GO:0016021;	-	-	-	-	Toll-Interleukin-Resistance (TIR) domain familyprotein [Source:UniProtKB/TrEMBL;Acc:F4IUF0]	2745551	F4IUF0
AT3G13950	489.171	673.082	305.259	0.453525	-1.14075	3.62465e-42	1.56932e-40	3	4603885	4605513	+	1206	-	GO:0016020;GO:0016020;GO:0016020;GO:0016021;GO:0016021;	-	-	NOG256538	-	AT3G13950 protein[Source:UniProtKB/TrEMBL;Acc:B9DG91]	820608	B9DG91
AT1G35210	317.058	468.241	165.875	0.354251	-1.49716	8.64725e-41	3.63123e-39	1	12896582	12897675	-	1094	-	GO:0010224;GO:0010224;	-	-	-	-	Uncharacterized protein T32G9.25[Source:UniProtKB/TrEMBL;Acc:Q9C6F2]	840410	Q9C6F2;A0A178WEY9
AT3G28340	452.782	626.717	278.847	0.444932	-1.16834	1.12868e-40	4.72294e-39	3	10588947	10590685	-	1739	GATL10	GO:0000139;GO:0000139;GO:0000271;GO:0005794;GO:0005794;GO:0005794;GO:0006979;GO:0006979;GO:0016020;GO:0016021;GO:0016021;GO:0016740;GO:0016757;GO:0016757;GO:0016757;GO:0016757;GO:0045489;GO:0045489;GO:0047262;GO:0047262;GO:0071555;GO:0071555;	-	-	COG1442	M	Hexosyltransferase (Fragment)[Source:UniProtKB/TrEMBL;Acc:W8QNM3]	822462	Q9LHD2;W8QNM3
AT1G61470	119.937	202.992	36.8808	0.181686	-2.46048	1.39206e-40	5.80458e-39	1	22678092	22679302	+	1211	CAF1-5	GO:0000932;GO:0000932;GO:0003676;GO:0003676;GO:0003723;GO:0003723;GO:0004518;GO:0004527;GO:0004535;GO:0004535;GO:0004535;GO:0004535;GO:0005634;GO:0005634;GO:0005737;GO:0006351;GO:0006355;GO:0016787;GO:0017148;GO:0017148;GO:0030014;GO:0030014;GO:0030015;GO:0030015;GO:0043928;GO:0043928;GO:0046872;GO:0046872;GO:0090305;GO:0090503;	K12581	-	COG5228	K	Probable CCR4-associated factor 1 homolog 5[Source:UniProtKB/Swiss-Prot;Acc:O64773]	842441	O64773
AT2G35930	460.342	633.738	286.946	0.452783	-1.14311	2.82198e-40	1.16442e-38	2	15082855	15084559	-	1705	PUB23	GO:0004842;GO:0004842;GO:0004842;GO:0005737;GO:0005829;GO:0005829;GO:0006952;GO:0006952;GO:0009414;GO:0009414;GO:0010200;GO:0010200;GO:0016567;GO:0016567;GO:0016567;GO:0016567;GO:0016740;GO:0051865;GO:0051865;	-	-	NOG331697	-	E3 ubiquitin-protein ligase PUB23[Source:UniProtKB/Swiss-Prot;Acc:Q84TG3]	818166	Q84TG3
AT1G66160	889.781	1240.7	538.866	0.434326	-1.20315	7.26477e-40	2.97179e-38	1	24637196	24638608	+	1413	PUB20	GO:0004842;GO:0004842;GO:0010200;GO:0010200;GO:0016567;GO:0016567;GO:0016567;GO:0016740;GO:0004842;GO:0004842;GO:0016567;GO:0016567;GO:0016567;GO:0016740;	-	-	NOG283749	-	U-box domain-containing protein 20[Source:UniProtKB/Swiss-Prot;Acc:Q9C8D1]	842931	Q9C8D1
AT3G25250	391.927	549.699	234.155	0.42597	-1.23117	9.24532e-40	3.76898e-38	3	9195334	9197126	+	1675	OXI1	GO:0000166;GO:0004672;GO:0004672;GO:0004672;GO:0004674;GO:0004674;GO:0004674;GO:0004674;GO:0005515;GO:0005515;GO:0005524;GO:0005524;GO:0005524;GO:0005634;GO:0005634;GO:0005737;GO:0005737;GO:0005886;GO:0005886;GO:0006468;GO:0006468;GO:0006468;GO:0006468;GO:0006952;GO:0006952;GO:0006979;GO:0006979;GO:0009611;GO:0009611;GO:0016301;GO:0016301;GO:0016301;GO:0016310;GO:0016740;GO:0019901;GO:0019901;GO:…	K20714	EC:2.7.11.1	COG0515	T	Serine/threonine-protein kinase OXI1[Source:UniProtKB/Swiss-Prot;Acc:Q9LSF1]	822119	Q9LSF1
AT1G32350	455.875	622.576	289.174	0.464479	-1.10631	1.9676e-37	7.57844e-36	1	11666886	11668690	-	1526	AOX3	GO:0005739;GO:0005739;GO:0005739;GO:0005743;GO:0005743;GO:0009916;GO:0009916;GO:0009916;GO:0009916;GO:0010230;GO:0010230;GO:0016020;GO:0016021;GO:0016021;GO:0016491;GO:0046872;GO:0046872;GO:0055114;GO:0055114;GO:0055114;GO:0070469;GO:0070469;GO:0102721;GO:0102721;GO:0009916;GO:0009916;GO:0009916;GO:0016020;GO:0016021;GO:0016021;GO:0016491;GO:0046872;GO:0046872;GO:0055114;GO:0055114;GO:0055114;GO:…	K17893	EC:1.10.3.11	NOG80852	S	AOX1D [Source:UniProtKB/TrEMBL;Acc:A0A384LFI3]"	840127	Q8LEE7;A0A384LFI3;Q08A65
AT2G42760	367.032	515.594	218.47	0.423724	-1.2388	2.69957e-37	1.03473e-35	2	17795817	17797413	-	1597	-	GO:0003674;GO:0008150;	-	-	NOG243820	-	At2g42760 [Source:UniProtKB/TrEMBL;Acc:Q9SJI0]"	818876	Q9SJI0;A0A178VYS1
AT3G04640	226.28	354.238	98.3211	0.277556	-1.84915	7.64362e-37	2.88778e-35	3	1260906	1261683	-	778	-	GO:0008150;GO:0031225;GO:0031225;GO:0008150;GO:0031225;GO:0031225;	-	-	NOG281971	-	At3g04640 [Source:UniProtKB/TrEMBL;Acc:Q9SR10]"	819622	Q9SR10
AT1G72520	386.292	537.491	235.093	0.43739	-1.19301	1.26059e-36	4.72491e-35	1	27308513	27312756	+	3046	LOX4	GO:0005515;GO:0006629;GO:0006631;GO:0006633;GO:0009507;GO:0009507;GO:0009536;GO:0009555;GO:0009555;GO:0009611;GO:0009611;GO:0009617;GO:0009617;GO:0009901;GO:0009901;GO:0010193;GO:0010193;GO:0016165;GO:0016165;GO:0016165;GO:0016491;GO:0016491;GO:0016491;GO:0016702;GO:0016702;GO:0031408;GO:0031408;GO:0034440;GO:0034440;GO:0046872;GO:0046872;GO:0046872;GO:0048653;GO:0048653;GO:0051213;GO:0055114;GO:…	K00454	EC:1.13.11.12	NOG69653	-	Lipoxygenase 4, chloroplastic[Source:UniProtKB/Swiss-Prot;Acc:Q9FNX8]	843584	Q9FNX8
AT1G15010	256.392	377.255	135.528	0.359248	-1.47695	2.86471e-36	1.06245e-34	1	5171181	5171956	+	776	-	GO:0016020;GO:0016021;GO:0016021;GO:0050832;GO:0050832;	-	-	NOG321536	-	Mediator of RNA polymerase II transcription subunit[Source:UniProtKB/TrEMBL;Acc:Q8LCU9]	838066	Q8LCU9
AT4G23140	295.035	424.42	165.65	0.390296	-1.35736	3.73201e-36	1.37493e-34	4	12121369	12124564	+	2598	CRK6	GO:0000166;GO:0000302;GO:0000302;GO:0004672;GO:0004672;GO:0004672;GO:0004674;GO:0004674;GO:0004674;GO:0005515;GO:0005524;GO:0005524;GO:0005524;GO:0005886;GO:0005886;GO:0005886;GO:0006468;GO:0006468;GO:0006468;GO:0016020;GO:0016021;GO:0016021;GO:0016301;GO:0016310;GO:0016740;GO:0042742;GO:0042742;GO:0004672;GO:0005524;GO:0006468;	-	-	COG0515	T	cysteine-rich RLK (RECEPTOR-like protein kinase) 6[Source:TAIR;Acc:AT4G23140]	828413	Q9C5S9
AT2G32030	259.575	380.428	138.723	0.364649	-1.45542	3.90825e-36	1.43763e-34	2	13632468	13633551	-	1084	-	GO:0005515;GO:0008080;GO:0016740;GO:0016746;GO:0016747;GO:0016747;	-	-	COG1670	J	Acyl-CoA N-acyltransferases (NAT) superfamilyprotein [Source:UniProtKB/TrEMBL;Acc:Q9SKZ6]	817763	Q9SKZ6;A0A178VTR0
AT1G76650	434.963	654.971	214.955	0.32819	-1.6074	4.55176e-36	1.66917e-34	1	28766750	28768138	-	993	CML38	GO:0005509;GO:0005509;GO:0005509;GO:0005509;GO:0005886;GO:0005886;GO:0009611;GO:0009611;GO:0046872;GO:0005509;GO:0005509;GO:0005509;GO:0005509;GO:0005509;GO:0005886;GO:0005886;GO:0009611;GO:0009611;GO:0046872;	K13448	-	COG5126	DTZ	CML38 [Source:UniProtKB/TrEMBL;Acc:A0A178WMC5]"	843998	Q9SRE6;A0A178WMC5
AT1G70210	164.868	259.115	70.6202	0.272544	-1.87544	6.29728e-36	2.29861e-34	1	26439556	26443007	+	2506	CYCD1-1	GO:0000079;GO:0000079;GO:0000278;GO:0000278;GO:0000307;GO:0000307;GO:0004672;GO:0005515;GO:0005634;GO:0005634;GO:0005634;GO:0005737;GO:0005737;GO:0006468;GO:0006468;GO:0007049;GO:0007088;GO:0007088;GO:0008284;GO:0008284;GO:0016538;GO:0016538;GO:0019901;GO:0019901;GO:0045787;GO:0045787;GO:0051301;GO:0051301;	K18810	-	COG5024	D	Cyclin-D1-1 [Source:UniProtKB/Swiss-Prot;Acc:P42751]	843357	P42751
AT4G35180	199.28	303.509	95.0512	0.313174	-1.67496	1.10524e-35	4.01577e-34	4	16737835	16740601	-	2424	LHT7	GO:0016020;GO:0016021;GO:0016021;GO:0003333;GO:0003333;GO:0005886;GO:0005886;GO:0005886;GO:0006865;GO:0015171;GO:0015171;GO:0016020;GO:0016021;GO:0016021;	-	-	NOG303058	-	Lysine histidine transporter-like 7[Source:UniProtKB/Swiss-Prot;Acc:Q84WE9]	829671	Q84WE9
AT1G20310	254.052	372.408	135.697	0.364378	-1.45649	1.25128e-35	4.53944e-34	1	7032070	7033329	+	1260	-	GO:0008150;	-	-	NOG329825	-	Syringolide-induced protein[Source:UniProtKB/TrEMBL;Acc:Q8L956]	838619	Q8L956;A0A178WN32
AT5G08760	416.124	570.341	261.906	0.459209	-1.12278	1.39551e-35	5.05494e-34	5	2854857	2855617	+	471	-	GO:0003674;GO:0008150;GO:0016021;GO:0016021;	-	-	-	-	unknown protein; FUNCTIONS IN: molecular_functionunknown; INVOLVED IN: biological_process unknown; LOCATEDIN: endomembrane system; Has 3 Blast hits to 3 proteins in2 species: Archae - 0; Bacteria - 0; Metazoa - 0; Fungi -0; Plants - 3; Viruses - /.../her Eukaryotes - 0 (source:NCBI BLink). [Source:TAIR;Acc:AT5G08760]	5008204	F4KCH3
AT1G01680	194.198	302.871	85.5239	0.282377	-1.82431	8.2794e-35	2.90158e-33	1	246262	248440	-	1187	PUB54	GO:0004842;GO:0004842;GO:0005634;GO:0005634;GO:0005737;GO:0005737;GO:0006950;GO:0016567;GO:0016567;GO:0016567;GO:0016740;	-	-	NOG331289	-	U-box domain-containing protein 54[Source:UniProtKB/Swiss-Prot;Acc:Q9LQ92]	839251	Q9LQ92;A0A178WFK8
AT5G24200	176.784	270.824	82.743	0.305523	-1.71065	3.87429e-33	1.31316e-31	5	8202919	8205824	+	1662	-	GO:0006629;GO:0006629;GO:0016787;GO:0016787;GO:0006629;GO:0006629;GO:0016787;GO:0016787;GO:0006629;GO:0006629;GO:0016787;GO:0016787;	-	-	-	-	alpha/beta-Hydrolases superfamily protein[Source:TAIR;Acc:AT5G24200]	832487	F4KFR6
AT1G61810	356.662	493.831	219.494	0.444471	-1.16984	3.89791e-33	1.31928e-31	1	22829921	22834728	+	2413	BGLU45	GO:0004553;GO:0004553;GO:0005975;GO:0005975;GO:0004553;GO:0004553;GO:0005975;GO:0005975;GO:0008152;GO:0008422;GO:0008422;GO:0008422;GO:0016787;GO:0016798;GO:0047782;GO:0047782;GO:0102483;GO:0102483;GO:1901657;GO:0004553;GO:0004553;GO:0005975;GO:0005975;GO:0008152;GO:0009809;GO:0009809;GO:0016787;GO:0016798;GO:0004553;GO:0004553;GO:0005975;GO:0005975;GO:0004553;GO:0004553;GO:0005975;GO:0005975;	K05350	EC:3.2.1.21	COG2723	G	Beta-glucosidase 45[Source:UniProtKB/TrEMBL;Acc:F4HVG0]	842478	O80689
AT2G27660	339.655	473.273	206.037	0.435344	-1.19977	5.15376e-33	1.73444e-31	2	11798417	11800928	-	2512	-	GO:0004791;GO:0005737;GO:0098869;	-	-	NOG237147	-	Cysteine/Histidine-rich C1 domain family protein[Source:UniProtKB/TrEMBL;Acc:Q9ZUW8]	817312	Q9ZUW8
AT4G04490	230.694	339.093	122.296	0.360656	-1.47131	5.54985e-33	1.8651e-31	4	2231717	2234689	-	2268	CRK36	GO:0000166;GO:0004672;GO:0004672;GO:0004674;GO:0004674;GO:0004674;GO:0004674;GO:0005515;GO:0005524;GO:0005524;GO:0005524;GO:0005886;GO:0005886;GO:0005886;GO:0005886;GO:0006468;GO:0006468;GO:0006468;GO:0009737;GO:0009737;GO:0016020;GO:0016021;GO:0016021;GO:0016301;GO:0016310;GO:0016740;	-	-	COG0515	T	Cysteine-rich receptor-like protein kinase 36[Source:UniProtKB/Swiss-Prot;Acc:Q9XEC6]	825779	Q9XEC6
AT1G51860	408.143	555.023	261.262	0.470723	-1.08705	9.42194e-33	3.14409e-31	1	19257403	19261794	-	3219	-	GO:0000166;GO:0004672;GO:0004672;GO:0004674;GO:0004674;GO:0005524;GO:0005524;GO:0005524;GO:0006468;GO:0006468;GO:0016020;GO:0016021;GO:0016021;GO:0016301;GO:0016310;GO:0016740;GO:0000166;GO:0004672;GO:0004672;GO:0004674;GO:0005524;GO:0005524;GO:0005524;GO:0006468;GO:0006468;GO:0016020;GO:0016021;GO:0016021;GO:0016301;GO:0016310;GO:0016740;	-	-	COG0515	T	Probable LRR receptor-like serine/threonine-proteinkinase At1g51860 [Source:UniProtKB/Swiss-Prot;Acc:C0LGG4]	841613	C0LGG4
AT3G07195	268.034	384.18	151.889	0.395359	-1.33877	2.98426e-32	9.75271e-31	3	2288732	2290515	+	1206	-	GO:0005886;GO:0005886;GO:0010204;GO:0010204;	-	-	NOG296103	-	RPM1-interacting protein 4 (RIN4) family protein[Source:UniProtKB/TrEMBL;Acc:A0A1I9LSZ8]	819907	A0A1I9LSZ8
AT3G52450	428.907	577.144	280.669	0.486307	-1.04006	9.37226e-32	3.03365e-30	3	19440617	19442427	-	1811	PUB22	GO:0004842;GO:0004842;GO:0004842;GO:0005515;GO:0005737;GO:0005829;GO:0005829;GO:0006952;GO:0006952;GO:0009414;GO:0009414;GO:0010200;GO:0010200;GO:0016567;GO:0016567;GO:0016567;GO:0016567;GO:0016740;GO:0051865;GO:0051865;	-	-	NOG331697	-	RING-type E3 ubiquitin transferase[Source:UniProtKB/TrEMBL;Acc:A0A178VML4]	824410	Q9SVC6;A0A178VML4
AT2G04070	184.847	279.112	90.5825	0.324538	-1.62354	9.9801e-32	3.2216e-30	2	1353755	1355883	-	1716	DTX4	GO:0006855;GO:0006855;GO:0006855;GO:0015238;GO:0015238;GO:0015238;GO:0015297;GO:0015297;GO:0016020;GO:0016020;GO:0016020;GO:0016021;GO:0016021;GO:0055085;GO:0055085;	K03327	-	COG0534	V	Protein DETOXIFICATION 4 [Source:UniProtKB/Swiss-Prot;Acc:Q9SIA3]	814943	Q9SIA3
AT5G64810	133.122	211.649	54.5939	0.257945	-1.95486	1.07652e-31	3.46561e-30	5	25908247	25909881	+	947	WRKY51	GO:0003677;GO:0003700;GO:0003700;GO:0003700;GO:0005515;GO:0005634;GO:0005634;GO:0006351;GO:0006351;GO:0006355;GO:0006355;GO:0006355;GO:0006952;GO:0009867;GO:0009867;GO:0042742;GO:0042742;GO:0043565;GO:0043565;GO:0050832;GO:0050832;	-	-	NOG309450	-	Probable WRKY transcription factor 51[Source:UniProtKB/Swiss-Prot;Acc:Q93WU9]	836602	Q93WU9;Q1ECH9
AT4G13395	305.473	446.463	164.483	0.368413	-1.4406	1.98937e-31	6.31859e-30	4	7785428	7786161	-	734	DVL10	GO:0003674;GO:0048367;GO:0048367;	-	-	NOG244860	-	DVL10 [Source:UniProtKB/TrEMBL;Acc:Q6IM91]"	5008138	Q6IM91
AT5G54490	297.923	419.036	176.81	0.421946	-1.24487	3.8611e-31	1.21658e-29	5	22121102	22122122	+	1021	PBP1	GO:0005509;GO:0005509;GO:0005509;GO:0005509;GO:0005515;GO:0005515;GO:0009733;GO:0009733;GO:0046872;	-	-	NOG321222	-	PBP1 [Source:UniProtKB/TrEMBL;Acc:A0A178URF6]"	835537	Q9LSQ6;A0A178URF6
AT1G24140	291.607	411.125	172.088	0.418579	-1.25643	4.50321e-31	1.41327e-29	1	8535999	8537780	-	1782	3MMP	GO:0004222;GO:0004222;GO:0004222;GO:0004222;GO:0005886;GO:0005886;GO:0006508;GO:0006508;GO:0006508;GO:0008233;GO:0008237;GO:0008237;GO:0008237;GO:0008270;GO:0008270;GO:0016020;GO:0016787;GO:0031012;GO:0031012;GO:0031225;GO:0031225;GO:0031225;GO:0046872;	-	-	-	-	Metalloendoproteinase 3-MMP[Source:UniProtKB/Swiss-Prot;Acc:Q5XF51]	839026	Q5XF51
AT2G15042	234.883	340.269	129.497	0.380572	-1.39376	2.26467e-30	6.96906e-29	2	6510841	6512641	+	1726	-	GO:0005515;GO:0005886;GO:0006952;GO:0010204;GO:0016020;GO:0016021;GO:0042742;	-	-	-	-	Leucine-rich repeat (LRR) family protein[Source:TAIR;Acc:AT2G15042]	7922469	Q9ZUK7
AT1G51890	320.387	442.463	198.312	0.4482	-1.15779	2.31871e-29	6.88532e-28	1	19274604	19278798	-	3339	-	GO:0000166;GO:0004672;GO:0004672;GO:0004674;GO:0005524;GO:0005524;GO:0005524;GO:0006468;GO:0006468;GO:0016020;GO:0016021;GO:0016021;GO:0016301;GO:0016310;GO:0016740;GO:0000166;GO:0004672;GO:0004672;GO:0004674;GO:0005524;GO:0005524;GO:0005524;GO:0006468;GO:0006468;GO:0016020;GO:0016021;GO:0016021;GO:0016301;GO:0016310;GO:0016740;GO:0004672;GO:0004672;GO:0005524;GO:0005524;GO:0006468;GO:0006468;GO:…	-	-	COG0515	T	Leucine-rich repeat protein kinase family protein[Source:TAIR;Acc:AT1G51890]	841616	C0LGG6
AT3G25882	217.44	316.288	118.591	0.374948	-1.41524	5.51417e-29	1.62118e-27	3	9470357	9471039	-	683	NIMIN-2	GO:0005515;GO:0005634;GO:0005634;GO:0010112;GO:0010112;	-	-	NOG290395	-	NIMIN-2 [Source:UniProtKB/TrEMBL;Acc:A0A178VAB1]"	822184	Q9LUA3;A0A178VAB1
AT1G33720	128.31	202.01	54.6098	0.270332	-1.8872	1.48806e-28	4.30557e-27	1	12220858	12224108	-	3017	CYP76C6	GO:0004497;GO:0004497;GO:0005506;GO:0005506;GO:0016491;GO:0016705;GO:0016705;GO:0020037;GO:0020037;GO:0046872;GO:0055114;GO:0055114;GO:0055114;GO:0004497;GO:0004497;GO:0005506;GO:0005506;GO:0016491;GO:0016705;GO:0016705;GO:0020037;GO:0020037;GO:0046872;GO:0055114;GO:0055114;GO:0055114;GO:0004497;GO:0004497;GO:0005506;GO:0005506;GO:0016491;GO:0016705;GO:0016705;GO:0020037;GO:0020037;GO:0046872;GO:…	K20556	-	COG2124	Q	Cytochrome P450, family 76, subfamily C,polypeptide 6 [Source:UniProtKB/TrEMBL;Acc:Q9LQ25]	840263	A0A1P8ANR9
AT1G10585	262.67	377.83	147.51	0.390413	-1.35693	9.79098e-28	2.75238e-26	1	3493770	3495244	-	1102	BHLH167	GO:0000977;GO:0000977;GO:0003677;GO:0003677;GO:0003677;GO:0003700;GO:0003700;GO:0003700;GO:0005634;GO:0005634;GO:0005634;GO:0005737;GO:0005737;GO:0006351;GO:0006355;GO:0006355;GO:0006355;GO:0006357;GO:0006357;GO:0006357;GO:0008134;GO:0008134;GO:0046983;GO:0046983;GO:0090575;GO:0090575;GO:0003677;GO:0003677;GO:0003677;GO:0006357;GO:0006357;	-	-	-	-	Transcription factor bHLH167[Source:UniProtKB/Swiss-Prot;Acc:F4I4E1]	837600	F4I4E1;A0A178WJI7
AT2G05540	352.234	477.191	227.277	0.47628	-1.07012	9.9443e-28	2.79217e-26	2	2033154	2034283	+	824	-	-	-	-	NOG321933	-	At2g05540/T20G20.11[Source:UniProtKB/TrEMBL;Acc:Q9SL13]	815103	Q9SL13;A0A178VXA9
AT3G12830	309.846	442.195	177.496	0.401397	-1.3169	1.11023e-27	3.11362e-26	3	4078651	4079627	-	977	SAUR72	GO:0003674;GO:0005737;GO:0005737;GO:0007275;GO:0007275;GO:0009733;GO:0009733;GO:0009734;GO:0009734;GO:0040008;GO:0040008;	K14488	-	NOG316157	-	Auxin-responsive protein SAUR72[Source:UniProtKB/Swiss-Prot;Acc:Q9LTV3]	820465	Q9LTV3;A0A178VDU5
AT1G67920	365.459	493.004	237.913	0.482579	-1.05116	1.26624e-27	3.53028e-26	1	25473544	25474140	+	597	-	GO:0008150;	-	-	NOG323666	-	At1g67920 [Source:UniProtKB/TrEMBL;Acc:Q9C9V8]"	843120	Q9C9V8
AT3G20600	263.537	370.359	156.715	0.423144	-1.24078	1.35309e-27	3.768e-26	3	7194771	7195769	+	999	NDR1	GO:0002376;GO:0005515;GO:0005515;GO:0005886;GO:0005886;GO:0005886;GO:0006952;GO:0009506;GO:0009506;GO:0009626;GO:0009626;GO:0009626;GO:0009814;GO:0009814;GO:0009816;GO:0009816;GO:0009817;GO:0009817;GO:0010942;GO:0010942;GO:0016020;GO:0016020;GO:0016020;GO:0016021;GO:0031225;GO:0042742;GO:0042742;GO:0045087;GO:0046658;GO:0046658;GO:0046658;	-	-	NOG321916	-	Protein NDR1 [Source:UniProtKB/Swiss-Prot;Acc:O48915]	821607	O48915
AT3G15760	285.012	401.348	168.676	0.420274	-1.2506	1.94879e-26	5.23042e-25	3	5337475	5338562	+	1010	-	GO:0008150;GO:0016020;GO:0016021;GO:0016021;	-	-	NOG255689	-	At3g15760 [Source:UniProtKB/TrEMBL;Acc:Q9LW03]"	820819	Q9LW03;A0A384L1D7
AT2G19190	195.745	284.919	106.571	0.374039	-1.41874	2.03676e-26	5.4542e-25	2	8326049	8329944	-	2700	SIRK	GO:0000166;GO:0004672;GO:0004672;GO:0004674;GO:0004674;GO:0005515;GO:0005515;GO:0005524;GO:0005524;GO:0005524;GO:0006468;GO:0006468;GO:0006952;GO:0016020;GO:0016021;GO:0016021;GO:0016301;GO:0016310;GO:0016740;GO:0042742;GO:0042742;	K16224	-	COG0515	T	Senescence-induced receptor-like serine/threonine-protein kinase [Source:UniProtKB/Swiss-Prot;Acc:O64483]	816436	O64483;C0LGK5
AT5G11070	423.98	602.16	245.8	0.408198	-1.29266	2.38844e-26	6.38155e-25	5	3516092	3517035	-	944	-	GO:0008150;	-	-	NOG261719	-	Uncharacterized protein At5g11070[Source:UniProtKB/TrEMBL;Acc:Q9FY58]	830974	Q9FY58;A0A178UFK1
AT2G32140	128.184	198.56	57.8078	0.291136	-1.78024	3.63385e-26	9.64392e-25	2	13655627	13657369	-	1485	-	GO:0005515;GO:0007165;GO:0007165;GO:0009639;GO:0009959;GO:0016020;GO:0016021;GO:0016021;	-	-	-	-	Transmembrane receptor[Source:UniProtKB/TrEMBL;Acc:F4ISS7]	817773	F4ISS7
AT3G27540	233.985	329.635	138.334	0.419659	-1.25271	4.09251e-25	1.05199e-23	3	10205074	10207423	+	2123	-	GO:0003830;GO:0003830;GO:0006044;GO:0006044;GO:0006487;GO:0006487;GO:0016020;GO:0016020;GO:0016020;GO:0016021;GO:0016021;GO:0016740;GO:0016757;GO:0016757;GO:0016757;	K00737	EC:2.4.1.144	NOG85038	R	Beta-1,4-N-acetylglucosaminyltransferase familyprotein [Source:UniProtKB/TrEMBL;Acc:Q9LT58]	822376	Q9LT58
AT5G23990	219.864	311.691	128.037	0.410782	-1.28356	8.61138e-25	2.16434e-23	5	8105461	8108642	-	2382	ATFRO5	GO:0016020;GO:0016020;GO:0016020;GO:0016021;GO:0016021;GO:0016491;GO:0016491;GO:0016491;GO:0055114;GO:0055114;GO:0055114;GO:0000293;GO:0000293;GO:0005886;GO:0006811;GO:0016020;GO:0016020;GO:0016020;GO:0016021;GO:0016021;GO:0016491;GO:0016491;GO:0016491;GO:0046872;GO:0055114;GO:0055114;GO:0055114;GO:0016491;GO:0055114;	K00521	EC:1.16.1.7	-	-	ferric reduction oxidase 5[Source:TAIR;Acc:AT5G23990]	832464	Q9FLW2
AT5G10380	297.075	404.47	189.679	0.468957	-1.09247	1.11809e-24	2.7924e-23	5	3267635	3268813	+	1179	ATL55	GO:0002238;GO:0002238;GO:0004842;GO:0004842;GO:0005886;GO:0005886;GO:0005886;GO:0006952;GO:0006952;GO:0009617;GO:0009617;GO:0010200;GO:0010200;GO:0012501;GO:0012501;GO:0016020;GO:0016021;GO:0016021;GO:0016567;GO:0016567;GO:0016567;GO:0016740;GO:0043068;GO:0043068;GO:0043161;GO:0046872;GO:0046872;GO:0051865;GO:0051865;GO:0061630;	K10664	EC:2.3.2.27	COG5540	O	E3 ubiquitin-protein ligase RING1[Source:UniProtKB/Swiss-Prot;Acc:Q9LX93]	830902	Q9LX93;A0A178UBD2
AT3G51660	271.528	373.415	169.64	0.454292	-1.13831	2.32804e-24	5.72979e-23	3	19163995	19165322	-	819	-	GO:0003674;GO:0005777;GO:0005777;	-	-	NOG271753	-	LS1-like protein[Source:UniProtKB/TrEMBL;Acc:Q8LG92]	824329	Q8LG92;A0A384L4Y9
AT5G65300	265.544	365.457	165.63	0.453214	-1.14174	3.31202e-24	8.10113e-23	5	26095143	26096114	-	972	-	GO:0008150;	-	-	-	-	Uncharacterized protein At5g65300[Source:UniProtKB/TrEMBL;Acc:Q9FKQ7]	836655	Q9FKQ7
AT4G23150	259.209	357.641	160.777	0.449548	-1.15345	4.33631e-24	1.05521e-22	4	12125664	12128490	+	2236	CRK7	GO:0000166;GO:0000302;GO:0000302;GO:0004672;GO:0004672;GO:0004672;GO:0004674;GO:0004674;GO:0004674;GO:0005524;GO:0005524;GO:0005524;GO:0005886;GO:0005886;GO:0006468;GO:0006468;GO:0006468;GO:0016020;GO:0016021;GO:0016021;GO:0016301;GO:0016310;GO:0016740;GO:0042742;GO:0042742;	-	-	COG0515	T	Cysteine-rich receptor-like protein kinase 7[Source:UniProtKB/Swiss-Prot;Acc:Q8L7G3]	828414	Q8L7G3
AT2G47270	277.275	379.109	175.44	0.46277	-1.11163	8.87422e-24	2.12891e-22	2	19411430	19412328	-	899	UPB1	GO:0003677;GO:0003677;GO:0003700;GO:0003700;GO:0005634;GO:0005634;GO:0006351;GO:0006355;GO:0006355;GO:0006355;GO:0030154;GO:0030154;GO:0046983;GO:0046983;GO:2000280;GO:2000280;	-	-	NOG316633	-	UPB1 [Source:UniProtKB/TrEMBL;Acc:A0A178VV95]"	819340	O22901;A0A178VV95
AT1G24145	271.208	371.543	170.873	0.459901	-1.12061	1.01768e-23	2.43403e-22	1	8540838	8542053	+	1026	-	GO:0008150;GO:0016020;GO:0016021;GO:0016021;	-	-	-	-	At1g24145 [Source:UniProtKB/TrEMBL;Acc:Q8GYP2]"	839027	Q8GYP2
AT1G67470	223.931	314.14	133.723	0.42568	-1.23216	1.11695e-23	2.66606e-22	1	25272122	25273860	+	1739	-	GO:0000166;GO:0004672;GO:0004672;GO:0004674;GO:0004674;GO:0005524;GO:0005524;GO:0005524;GO:0005886;GO:0005886;GO:0006468;GO:0006468;GO:0007166;GO:0007166;	-	-	COG0515	T	Inactive serine/threonine-protein kinase At1g67470[Source:UniProtKB/Swiss-Prot;Acc:O64798]	843068	O64798
AT2G44840	217.72	307.041	128.399	0.418182	-1.2578	1.29728e-23	3.0872e-22	2	18495215	18496327	+	1113	ERF13	GO:0003677;GO:0003677;GO:0003677;GO:0003677;GO:0003700;GO:0003700;GO:0003700;GO:0005634;GO:0005634;GO:0005634;GO:0006351;GO:0006355;GO:0006355;GO:0006355;GO:0006952;GO:0006952;GO:0009873;GO:0009873;GO:0009873;GO:0010200;GO:0010200;GO:0043565;GO:0043565;	-	-	NOG314595	-	Ethylene-responsive transcription factor 13[Source:UniProtKB/Swiss-Prot;Acc:Q8L9K1]	819093	Q8L9K1
AT2G02010	223.974	314.556	133.392	0.424065	-1.23764	1.64371e-23	3.88434e-22	2	474108	476997	-	2251	GAD4	GO:0003824;GO:0003824;GO:0004351;GO:0004351;GO:0004351;GO:0004351;GO:0005516;GO:0005516;GO:0005634;GO:0005634;GO:0005829;GO:0005829;GO:0005829;GO:0006536;GO:0006536;GO:0006538;GO:0006538;GO:0016829;GO:0016831;GO:0016831;GO:0016831;GO:0019752;GO:0019752;GO:0030170;GO:0030170;GO:0003824;GO:0003824;GO:0004351;GO:0004351;GO:0004351;GO:0006536;GO:0006536;GO:0016829;GO:0016831;GO:0016831;GO:0016831;GO:…	K01580	EC:4.1.1.15	COG0076	E	glutamate decarboxylase 4[Source:TAIR;Acc:AT2G02010]	814732	Q9ZPS3
AT4G03450	158.065	233.243	82.887	0.355368	-1.49261	2.0436e-23	4.80065e-22	4	1529372	1531819	-	2249	-	GO:0005515;GO:0007165;GO:0016020;GO:0016020;GO:0016020;GO:0016021;GO:0016021;GO:0016021;GO:0031347;GO:0031347;GO:0071446;GO:0071446;GO:2000031;GO:2000031;GO:0005515;GO:0016020;GO:0016021;GO:0016021;GO:0016021;GO:0031347;GO:0031347;GO:0071446;GO:0071446;GO:2000031;GO:2000031;	-	-	NOG276402	-	Ankyrin repeat family protein[Source:UniProtKB/TrEMBL;Acc:Q9ZT73]	827913	A0A1P8B382
AT1G52030	237.44	330.274	144.607	0.437838	-1.19153	2.73349e-23	6.40224e-22	1	19345871	19349088	-	3040	F-ATMBP	GO:0006952;GO:0006952;GO:0007155;GO:0007155;GO:0009611;GO:0009611;GO:0009908;GO:0009908;GO:0010169;GO:0010169;GO:0010180;GO:0010180;GO:0030246;GO:0030246;GO:0030246;GO:0030246;GO:0030246;GO:0030246;GO:0030246;GO:0006952;GO:0006952;GO:0007155;GO:0007155;GO:0009611;GO:0009611;GO:0009908;GO:0009908;GO:0010169;GO:0010169;GO:0010180;GO:0010180;GO:0030246;GO:0030246;GO:0030246;GO:0030246;	-	-	NOG307720	-	Myrosinase-binding protein 2[Source:UniProtKB/Swiss-Prot;Acc:Q9SAV1]	841632	Q9SAV1
AT5G48657	374.925	501.657	248.193	0.494745	-1.01524	3.77257e-23	8.76671e-22	5	19733882	19735726	-	1736	-	GO:0003674;GO:0008150;GO:0016020;GO:0016021;GO:0016021;GO:0003674;GO:0008150;GO:0016020;GO:0016021;GO:0016021;GO:0016020;GO:0016021;GO:0016021;GO:0005886;GO:0005886;GO:0010204;GO:0010204;GO:0016020;GO:0016021;GO:0016021;	-	-	-	-	defense protein-related[Source:TAIR;Acc:AT5G48657]	2746202	A0A1P8BFZ2
AT3G45860	193.455	278.855	108.055	0.387497	-1.36774	1.46999e-22	3.31531e-21	3	16863088	16866261	-	2564	CRK4	GO:0000166;GO:0004672;GO:0004672;GO:0004674;GO:0004674;GO:0004674;GO:0005524;GO:0005524;GO:0005524;GO:0005886;GO:0005886;GO:0006468;GO:0006468;GO:0006468;GO:0009751;GO:0009751;GO:0012501;GO:0012501;GO:0016020;GO:0016021;GO:0016021;GO:0016301;GO:0016310;GO:0016740;GO:0042742;GO:0042742;GO:0042742;	-	-	COG0515	T	Cysteine-rich receptor-like protein kinase 4[Source:UniProtKB/Swiss-Prot;Acc:Q9LZU4]	823729	Q9LZU4
AT4G31940	41.41	79.2158	3.60419	0.0454984	-4.45804	2.0113e-22	4.49341e-21	4	15451988	15454224	+	1885	CYP82C4	GO:0004497;GO:0004497;GO:0005506;GO:0005506;GO:0010039;GO:0016020;GO:0016020;GO:0016020;GO:0016021;GO:0016021;GO:0016491;GO:0016705;GO:0016705;GO:0016709;GO:0016709;GO:0020037;GO:0020037;GO:0042343;GO:0042343;GO:0044550;GO:0046872;GO:0055114;GO:0055114;GO:0055114;GO:0071281;GO:0071281;GO:0106144;GO:0106146;	-	-	COG2124	Q	Cytochrome P450 82C4 [Source:UniProtKB/Swiss-Prot;Acc:Q9SZ46]	829324	Q9SZ46;A0A178V6C0
AT2G04495	169.395	270.4	68.3909	0.252925	-1.98322	2.43209e-22	5.39791e-21	2	1564056	1565137	+	1082	-	GO:0003674;GO:0008150;GO:0016020;GO:0016021;GO:0016021;	-	-	NOG238896	-	At2g04495 [Source:UniProtKB/TrEMBL;Acc:Q6NLT2]"	814990	Q6NLT2
AT3G57460	154.652	226.882	82.4216	0.36328	-1.46084	3.09111e-22	6.80962e-21	3	21262986	21265827	-	1510	-	GO:0003824;GO:0003824;GO:0005575;GO:0005739;GO:0046872;GO:0046872;GO:0051603;	-	-	COG1025	O	Catalytic/ metal ion binding /metalloendopeptidase/ zinc ion binding protein[Source:UniProtKB/TrEMBL;Acc:F4J3D6]	824913	F4J3D6
AT1G28480	294.275	417.475	171.075	0.409784	-1.28706	3.00568e-21	6.31087e-20	1	10013434	10014256	-	823	GRXC9	GO:0000122;GO:0000122;GO:0005515;GO:0005515;GO:0005515;GO:0005623;GO:0005623;GO:0005634;GO:0005634;GO:0005737;GO:0005737;GO:0009055;GO:0009055;GO:0009751;GO:0009751;GO:0009863;GO:0009863;GO:0009863;GO:0009867;GO:0009867;GO:0009867;GO:0015035;GO:0015035;GO:0022900;GO:0045454;GO:0045454;GO:0055114;GO:0055114;	-	-	NOG318179	-	Glutaredoxin-C9 [Source:UniProtKB/Swiss-Prot;Acc:Q9SGP6]	839748	Q9SGP6;A0A178W584
AT1G03850	580.138	781.661	378.615	0.484373	-1.04581	8.83487e-21	1.81016e-19	1	975871	977911	-	1441	-	GO:0009055;GO:0015035;GO:0045454;GO:0000122;GO:0000122;GO:0005515;GO:0005515;GO:0005623;GO:0005623;GO:0005634;GO:0005634;GO:0005737;GO:0005737;GO:0009055;GO:0009055;GO:0009735;GO:0009735;GO:0009735;GO:0015035;GO:0015035;GO:0022900;GO:0045454;GO:0045454;GO:0046872;GO:0046872;GO:0050832;GO:0050832;GO:0050832;GO:0051536;GO:0051537;GO:0051537;GO:0055114;GO:0080183;GO:0080183;GO:0080183;	-	-	NOG311046	-	Glutaredoxin family protein[Source:TAIR;Acc:AT1G03850]	839392	Q84TF4;A0A178W2Q3
AT5G14730	261.789	352.725	170.853	0.484381	-1.04579	2.82685e-20	5.67426e-19	5	4756057	4757744	+	1688	-	GO:0005575;GO:0008150;	-	-	NOG292162	-	At5g14730 [Source:UniProtKB/TrEMBL;Acc:Q9LER3]"	831325	Q9LER3
AT1G56520	216.471	298.758	134.185	0.449142	-1.15476	4.09973e-20	8.16025e-19	1	21174609	21179077	-	3956	-	GO:0005515;GO:0007165;GO:0007165;GO:0043531;GO:0043531;GO:0043531;GO:0043531;GO:0005515;GO:0007165;GO:0007165;GO:0043531;GO:0043531;GO:0005515;GO:0007165;GO:0007165;GO:0043531;GO:0043531;GO:0005515;GO:0007165;GO:0007165;GO:0043531;GO:0043531;	-	-	-	-	Disease resistance protein (TIR-NBS-LRR class)family [Source:UniProtKB/TrEMBL;Acc:F4I552]	842105	F4I552
AT5G52020	105.04	160.253	49.8276	0.310932	-1.68533	7.38197e-20	1.44867e-18	5	21123958	21125065	-	1108	ERF025	GO:0003677;GO:0003677;GO:0003677;GO:0003700;GO:0003700;GO:0003700;GO:0005634;GO:0005634;GO:0006351;GO:0006351;GO:0006355;GO:0006355;GO:0006355;GO:0009873;GO:0009873;GO:0019760;GO:0019760;GO:0043565;GO:0043565;GO:0044212;GO:0044212;GO:0050832;GO:0050832;	-	-	NOG256892	-	Ethylene-responsive transcription factor ERF025[Source:UniProtKB/Swiss-Prot;Acc:Q9FJ90]	835277	Q9FJ90;A0A178URU0
AT3G09020	221.354	303.754	138.953	0.457452	-1.12831	7.95656e-20	1.55757e-18	3	2753307	2754621	+	1315	-	GO:0016020;GO:0016021;GO:0016021;GO:0016740;GO:0016740;	K01988	EC:2.4.1.228	NOG251623	-	Alpha 1,4-glycosyltransferase family protein[Source:UniProtKB/TrEMBL;Acc:Q9S790]	820054	Q9S790;A0A384LBK2
AT5G51465	55.9546	94.7396	17.1696	0.181229	-2.46411	9.88932e-20	1.91538e-18	5	20904578	20905568	-	612	-	-	-	-	-	-	-	28721262	A0A1P8BH24
AT4G01250	197.797	275.13	120.464	0.437845	-1.19151	1.08733e-19	2.1008e-18	4	522530	524249	-	1326	WRKY22	GO:0003677;GO:0003700;GO:0003700;GO:0003700;GO:0003700;GO:0005634;GO:0005634;GO:0005634;GO:0006351;GO:0006351;GO:0006355;GO:0006355;GO:0006355;GO:0006952;GO:0006952;GO:0010150;GO:0010150;GO:0010200;GO:0010200;GO:0043565;GO:0043565;GO:0043565;GO:0044212;GO:0044212;	K13425	-	NOG322649	-	WRKY transcription factor 22[Source:UniProtKB/Swiss-Prot;Acc:O04609]	827896	O04609;A0A178V251
AT1G58225	95.4755	147.777	43.1743	0.292159	-1.77517	1.39711e-19	2.68404e-18	1	21564111	21565261	+	792	-	GO:0008150;	-	-	NOG260187	-	At1g58225 [Source:UniProtKB/TrEMBL;Acc:Q8GW35]"	842190	F4I9S8
AT5G24420	49.9947	86.0669	13.9226	0.161765	-2.62803	1.76122e-19	3.37261e-18	5	8336534	8338032	-	1321	PGL5	GO:0005737;GO:0005829;GO:0005829;GO:0005829;GO:0005975;GO:0005975;GO:0006098;GO:0006098;GO:0006098;GO:0009051;GO:0009051;GO:0016787;GO:0017057;GO:0017057;GO:0017057;GO:0017057;	K01057	EC:3.1.1.31	COG0363	G	Probable 6-phosphogluconolactonase 3[Source:UniProtKB/Swiss-Prot;Acc:Q8LEV7]	832513	Q8LEV7
AT1G76470	159.824	228.324	91.323	0.39997	-1.32203	2.25292e-19	4.29339e-18	1	28689766	28691659	-	1421	-	GO:0003824;GO:0003824;GO:0016491;GO:0016491;GO:0016616;GO:0016616;GO:0050662;GO:0050662;GO:0055114;	-	-	-	-	NAD(P)-binding Rossmann-fold superfamily protein[Source:UniProtKB/TrEMBL;Acc:F4I2E5]	843980	F4I2E5;A0A178WB81
AT4G01360	115.111	172.55	57.6718	0.334232	-1.58108	2.64594e-19	5.0222e-18	4	564760	566408	+	1484	-	GO:0009793;GO:0009793;	-	-	-	-	BPS1-like protein[Source:UniProtKB/TrEMBL;Acc:F4JI15]	827971	F4JI15
AT1G02470	123.707	182.466	64.9488	0.35595	-1.49025	6.08775e-19	1.13641e-17	1	511765	513721	-	1011	-	GO:0008150;	-	-	COG5637	S	Polyketide cyclase/dehydrase and lipid transportsuperfamily protein [Source:UniProtKB/TrEMBL;Acc:F4HXI8]	837812	A8MSF0
AT5G27060	98.5234	156.109	40.9381	0.262241	-1.93104	6.501e-19	1.21165e-17	5	9521978	9525478	-	3267	AtRLP53	GO:0005515;GO:0016020;GO:0016021;GO:0005515;GO:0005886;GO:0005886;GO:0016020;GO:0016021;GO:0016021;GO:0005515;GO:0005886;GO:0005886;GO:0016020;GO:0016021;GO:0016021;	-	-	COG4886	S	receptor like protein 53[Source:TAIR;Acc:AT5G27060]	832764	Q9S9U3
AT3G48640	74.4849	119.258	29.7116	0.249137	-2.00499	6.52449e-19	1.21507e-17	3	18021356	18022648	-	1160	-	GO:0008150;GO:0016020;GO:0016021;GO:0016021;GO:0008150;GO:0016020;GO:0016021;GO:0016021;GO:0008150;GO:0016020;GO:0016021;GO:0016021;	-	-	-	-	Transmembrane protein[Source:UniProtKB/TrEMBL;Acc:Q9SMN5]	824024	Q9SMN5
AT3G44860	247.145	331.525	162.765	0.490959	-1.02633	1.17772e-18	2.15939e-17	3	16379571	16381434	+	1660	FAMT	GO:0002238;GO:0002238;GO:0008168;GO:0008168;GO:0008168;GO:0009611;GO:0009611;GO:0009751;GO:0009751;GO:0009753;GO:0009753;GO:0016740;GO:0019010;GO:0019010;GO:0032259;GO:0032259;GO:0046872;GO:0046872;GO:0080027;GO:0080027;	K22546	EC:2.1.1.325	-	-	Farnesoic acid carboxyl-O-methyltransferase[Source:UniProtKB/Swiss-Prot;Acc:Q9FYC4]	823620	Q9FYC4
AT2G35980	241.894	324.461	159.328	0.491053	-1.02605	4.16836e-18	7.41368e-17	2	15110492	15111539	+	1048	NHL10	GO:0004871;GO:0005886;GO:0006952;GO:0007165;GO:0009506;GO:0009506;GO:0009507;GO:0009507;GO:0010150;GO:0010150;GO:0016020;GO:0016021;GO:0016021;GO:0046658;GO:0046658;GO:0051607;GO:0051607;GO:0051707;GO:0051707;	-	-	NOG245513	-	NDR1/HIN1-like protein 10 [Source:UniProtKB/Swiss-Prot;Acc:Q9SJ52]	818171	Q9SJ52
AT4G19690	97.4579	147.992	46.9234	0.317066	-1.65714	5.29206e-18	9.37711e-17	4	10707344	10709015	+	1564	IRT1	GO:0005381;GO:0005381;GO:0005385;GO:0005385;GO:0005385;GO:0005768;GO:0005768;GO:0005768;GO:0005769;GO:0005769;GO:0005773;GO:0005773;GO:0005794;GO:0005802;GO:0005802;GO:0005886;GO:0005886;GO:0005886;GO:0005886;GO:0006811;GO:0006829;GO:0009617;GO:0009617;GO:0015675;GO:0015675;GO:0016020;GO:0016020;GO:0016020;GO:0016021;GO:0016021;GO:0016021;GO:0030001;GO:0030001;GO:0030001;GO:0034755;GO:0046873;GO:…	K14709	-	NOG238784	-	Fe(2+) transport protein 1 [Source:UniProtKB/Swiss-Prot;Acc:Q38856]	827713	Q38856;A0A178UTD9
AT3G10320	155.097	220.21	89.9839	0.408627	-1.29114	6.79107e-18	1.19087e-16	3	3195314	3197457	-	1958	-	GO:0003674;GO:0005575;GO:0005794;GO:0005794;GO:0010192;GO:0010192;GO:0016020;GO:0016021;GO:0016021;GO:0016740;GO:0016757;GO:0016757;GO:0047517;GO:0047517;GO:0048354;GO:0048354;	-	-	NOG317275	-	F14P13.8 protein[Source:UniProtKB/TrEMBL;Acc:Q9SS43]	820194	Q9SS43
AT1G07620	363.838	496.964	230.712	0.464243	-1.10705	1.0326e-17	1.79484e-16	1	2344390	2346889	-	2219	ATOBGM	-	-	-	-	-	GTP-binding protein Obg/CgtA[Source:TAIR;Acc:AT1G07620]	837275	F4HSD5
AT3G47090	128.148	186.223	70.0732	0.376287	-1.41009	1.06785e-17	1.85338e-16	3	17341235	17344762	-	3424	-	GO:0000166;GO:0004672;GO:0004672;GO:0004674;GO:0004674;GO:0005515;GO:0005515;GO:0005524;GO:0005524;GO:0005524;GO:0006468;GO:0006468;GO:0009507;GO:0009507;GO:0016020;GO:0016021;GO:0016021;GO:0016301;GO:0016310;GO:0016740;	-	-	-	-	Leucine-rich repeat protein kinase family protein[Source:UniProtKB/TrEMBL;Acc:Q9SD64]	823862	Q9SD64
AT2G33020	151.262	214.542	87.9814	0.410089	-1.28599	1.1111e-17	1.92704e-16	2	14013797	14016516	-	2672	AtRLP24	GO:0005515;GO:0005886;GO:0005886;GO:0016020;GO:0016021;GO:0016021;	-	-	COG4886	S	Receptor like protein 24 [Source:UniProtKB/Swiss-Prot;Acc:O49329]	817864	O49329
AT3G50800	206.712	281.225	132.2	0.470086	-1.089	1.31705e-17	2.27095e-16	3	18882112	18883033	-	922	-	GO:0005575;	-	-	NOG254768	-	Uncharacterized protein At3g50800[Source:UniProtKB/TrEMBL;Acc:Q9SVL8]	824244	Q9SVL8;A0A384KVW9
AT4G21840	150.643	213.479	87.807	0.411315	-1.28169	1.82276e-17	3.11352e-16	4	11586980	11588373	-	878	MSRB8	GO:0005737;GO:0005829;GO:0005829;GO:0006979;GO:0006979;GO:0016491;GO:0016671;GO:0016671;GO:0030091;GO:0030091;GO:0033743;GO:0033743;GO:0033743;GO:0046872;GO:0046872;GO:0055114;GO:0055114;GO:0055114;	K07305	EC:1.8.4.12	-	-	MSRB8 [Source:UniProtKB/TrEMBL;Acc:A0A178V0W9]"	828272	O49707;A0A178V0W9
AT1G64065	235.155	319.265	151.046	0.473104	-1.07977	2.0885e-17	3.55464e-16	1	23778255	23779529	+	1275	-	GO:0003674;GO:0005886;GO:0005886;GO:0008150;GO:0016020;GO:0016021;GO:0016021;	-	-	NOG306654	-	Late embryogenesis abundant protein At1g64065[Source:UniProtKB/Swiss-Prot;Acc:Q6DST1]	2745848	Q6DST1
AT1G65790	212.446	287.469	137.422	0.478042	-1.06479	2.25929e-17	3.83982e-16	1	24468770	24472475	+	2925	SD17	GO:0004672;GO:0004672;GO:0004674;GO:0004674;GO:0005524;GO:0005524;GO:0006468;GO:0006468;GO:0016020;GO:0016021;GO:0016021;GO:0016301;GO:0016310;GO:0048544;GO:0048544;GO:0000166;GO:0004672;GO:0004672;GO:0004672;GO:0004674;GO:0004674;GO:0004674;GO:0004674;GO:0004674;GO:0005524;GO:0005524;GO:0005524;GO:0005634;GO:0005634;GO:0005886;GO:0005886;GO:0005886;GO:0006468;GO:0006468;GO:0006468;GO:0006468;GO:…	-	-	COG0515	T	Receptor-like serine/threonine-protein kinase SD1-7[Source:UniProtKB/Swiss-Prot;Acc:Q39086]	842890	Q39086
AT3G18250	126.776	183.217	70.3347	0.383887	-1.38125	6.48121e-17	1.07609e-15	3	6258060	6258426	-	367	-	GO:0005783;GO:0005783;GO:0005783;GO:0008150;GO:0016020;GO:0016021;GO:0016021;	-	-	NOG290092	-	Putative membrane lipoprotein[Source:UniProtKB/TrEMBL;Acc:Q6E248]	821353	Q6E248;A0A384KEP4
AT5G52390	223.598	299.557	147.638	0.492855	-1.02077	7.07697e-17	1.17254e-15	5	21263897	21265460	-	1259	-	GO:0008150;	-	-	-	-	PAR1 protein [Source:UniProtKB/TrEMBL;Acc:Q9FHC1]"	835315	Q9FHC1
AT5G64870	110.407	162.795	58.0188	0.356392	-1.48846	7.53774e-17	1.24714e-15	5	25929432	25931384	-	1860	FLOT3	GO:0005773;GO:0005773;GO:0005886;GO:0005886;GO:0005886;GO:0005901;GO:0005901;GO:0008150;GO:0016020;	K07192	-	NOG288020	-	Flotillin-like protein 3 [Source:UniProtKB/Swiss-Prot;Acc:Q9LV90]	836610	Q9LV90;A0A178UKX1
AT2G25735	300.26	418.082	182.437	0.436367	-1.19639	8.92921e-17	1.47019e-15	2	10974655	10975916	-	1262	-	GO:0005886;GO:0005886;GO:0008150;	-	-	-	-	Expressed protein[Source:UniProtKB/TrEMBL;Acc:Q8RUI1]	817115	Q8RUI1;A0A178W153
AT2G45760	81.4804	125.546	37.4146	0.298015	-1.74654	1.09318e-16	1.78382e-15	2	18846944	18847835	-	892	BAP2	GO:0006952;GO:0006952;GO:0016020;GO:0016020;	-	-	NOG242436	-	BON1-associated protein 2 [Source:UniProtKB/Swiss-Prot;Acc:Q58FX0]	819184	Q58FX0
AT1G17380	183.894	251.32	116.468	0.463424	-1.1096	3.28995e-16	5.21078e-15	1	5955155	5957511	-	2237	TIFY11A	GO:0003714;GO:0005515;GO:0005515;GO:0005634;GO:0005634;GO:0005634;GO:0006351;GO:0006355;GO:0006952;GO:0006952;GO:0009611;GO:0009611;GO:0009753;GO:0009753;GO:0031347;GO:0031347;GO:1903507;GO:2000022;GO:2000022;	K13464	-	NOG274978	-	Protein TIFY 11A [Source:UniProtKB/Swiss-Prot;Acc:Q9LDU5]	838310	Q9LDU5
AT1G12610	70.5649	110.506	30.624	0.277126	-1.85139	5.5191e-16	8.62623e-15	1	4289883	4291017	-	1135	DREB1F	GO:0003677;GO:0003677;GO:0003677;GO:0003700;GO:0003700;GO:0003700;GO:0005634;GO:0005634;GO:0006351;GO:0006351;GO:0006355;GO:0006355;GO:0006355;GO:0009408;GO:0009408;GO:0009414;GO:0009414;GO:0010371;GO:0010371;GO:0019760;GO:0019760;GO:0043565;GO:0043565;GO:0044212;GO:0044212;GO:0048510;GO:0048510;GO:0050826;GO:0050826;GO:0051510;GO:0051510;	-	-	NOG323951	-	Dehydration-responsive element-binding protein 1F[Source:UniProtKB/Swiss-Prot;Acc:Q9LN86]	837817	Q9LN86;A0A178WLZ7
AT5G25260	114.587	166.262	62.9111	0.378384	-1.40208	6.67374e-16	1.03626e-14	5	8752684	8754522	+	1699	FLOT2	GO:0005515;GO:0005774;GO:0005774;GO:0005886;GO:0005901;GO:0005901;GO:0008150;GO:0016020;	K07192	-	NOG288020	-	Flotillin-like protein 2 [Source:UniProtKB/Swiss-Prot;Acc:Q4V3D6]	832597	Q4V3D6;A0A178UAV4
AT1G65486	202.43	272.983	131.877	0.483097	-1.04961	7.61409e-16	1.17919e-14	1	24349399	24350524	+	1033	-	GO:0003674;GO:0008150;GO:0016021;GO:0016021;GO:0016021;GO:0016021;GO:0003674;GO:0008150;GO:0016021;GO:0016021;GO:0016021;GO:0016021;	-	-	NOG313377	-	unknown protein; FUNCTIONS IN: molecular_functionunknown; INVOLVED IN: biological_process unknown; LOCATEDIN: endomembrane system; BEST Arabidopsis thaliana proteinmatch is: unknown protein (TAIR:AT1G65490.1); Has 30201Blast hits to 17322 protei /.../780 species: Archae - 12;Bacteria - 1396; Metazoa - 17338; Fungi - 3422; Plants -5037; Viruses - 0; Other Eukaryotes - 2996 (source: NCBIBLink). [So…	6240283	A0A1P8AQC5
AT1G57630	141.203	198.998	83.4084	0.419143	-1.25449	8.33169e-16	1.28613e-14	1	21345445	21346157	+	713	-	GO:0005515;GO:0007165;GO:0007165;GO:0071456;GO:0071456;	-	-	KOG0619	T	Disease resistance protein RPP1-WsB, putative[Source:UniProtKB/TrEMBL;Acc:Q9FVT9]	842139	Q9FVT9
AT1G05575	241.428	342.075	140.782	0.411552	-1.28085	9.16718e-16	1.40868e-14	1	1661550	1662259	-	710	-	GO:0005783;GO:0005783;GO:0009061;GO:0009061;GO:0016021;GO:0016021;	-	-	NOG283261	-	Transmembrane protein[Source:UniProtKB/TrEMBL;Acc:Q8LC91]	837061	Q8LC91;A0A178WCQ9
AT5G21960	72.9961	112.84	33.1525	0.293802	-1.76708	2.70665e-15	4.07216e-14	5	7258037	7259568	-	1532	ERF016	GO:0003677;GO:0003677;GO:0003677;GO:0003700;GO:0003700;GO:0005634;GO:0005634;GO:0005634;GO:0006351;GO:0006351;GO:0006355;GO:0006355;GO:0006355;GO:0009873;GO:0009873;	-	-	NOG289112	-	Ethylene-responsive transcription factor ERF016[Source:UniProtKB/Swiss-Prot;Acc:Q9C591]	832256	Q9C591;A0A178UUL3
AT3G50260	202.352	270.732	133.972	0.494851	-1.01493	3.14035e-15	4.6949e-14	3	18634546	18635514	+	969	ERF011	GO:0003677;GO:0003677;GO:0003677;GO:0003700;GO:0003700;GO:0003700;GO:0005634;GO:0005634;GO:0006351;GO:0006351;GO:0006355;GO:0006355;GO:0006355;GO:0009409;GO:0009409;GO:0009617;GO:0009617;GO:0009873;GO:0009873;GO:0010200;GO:0010200;GO:0010941;GO:0010941;GO:0042742;GO:0042742;	-	-	NOG306351	-	Ethylene-responsive transcription factor ERF011[Source:UniProtKB/Swiss-Prot;Acc:Q9SNE1]	824188	Q9SNE1;A0A178VN80
AT1G66960	77.9885	119.12	36.8574	0.309415	-1.69238	3.62897e-15	5.40157e-14	1	24984878	24992043	-	3162	-	GO:0016104;GO:0016104;GO:0016853;GO:0016866;GO:0016866;GO:0042300;GO:0042300;GO:0016020;GO:0016021;GO:0016104;GO:0016104;GO:0016853;GO:0016866;GO:0016866;GO:0042300;GO:0042300;GO:0016020;GO:0016021;GO:0016021;GO:0016853;GO:0016866;GO:0016866;GO:0016104;GO:0016104;GO:0016853;GO:0016866;GO:0016866;GO:0042300;GO:0042300;	K16208	EC:5.4.99.-	COG1657	I	Terpenoid cyclases family protein[Source:TAIR;Acc:AT1G66960]	843014	Q9FZI2
AT5G58680	80.6728	122.14	39.2052	0.320984	-1.63942	6.41592e-15	9.43149e-14	5	23708112	23709527	-	1416	-	GO:0005515;GO:0005634;GO:0005634;GO:0005737;GO:0005737;	-	-	-	-	ARM repeat superfamily protein[Source:UniProtKB/TrEMBL;Acc:Q8LGC7]	835982	Q8LGC7;A0A178UCI5
AT2G18210	259.386	351.776	166.995	0.47472	-1.07485	1.60421e-14	2.28735e-13	2	7924958	7925918	-	961	-	GO:0008150;	-	-	-	-	At2g18210 [Source:UniProtKB/TrEMBL;Acc:Q9ZPV4]"	816336	Q9ZPV4
AT3G01830	22.8793	42.4137	3.34496	0.0788652	-3.66447	2.37121e-14	3.33883e-13	3	296024	299263	+	1303	CML40	GO:0005509;GO:0005509;GO:0005509;GO:0008150;GO:0046872;	K13448	-	NOG301711	-	Probable calcium-binding protein CML40[Source:UniProtKB/Swiss-Prot;Acc:Q9SGI8]	820033	Q9SGI8
AT1G58420	111.236	159.314	63.1574	0.396433	-1.33485	3.0713e-14	4.2915e-13	1	21707175	21708125	+	951	-	GO:0008150;	-	-	-	-	At1g58420 [Source:UniProtKB/TrEMBL;Acc:Q9C647]"	842211	Q9C647
AT4G23310	101.151	150.795	51.5059	0.341562	-1.54978	3.0814e-14	4.30308e-13	4	12185369	12188961	+	3059	CRK23	GO:0000166;GO:0004672;GO:0004672;GO:0004674;GO:0004674;GO:0004674;GO:0005524;GO:0005524;GO:0005524;GO:0005886;GO:0005886;GO:0006468;GO:0006468;GO:0006468;GO:0016020;GO:0016021;GO:0016021;GO:0016301;GO:0016310;GO:0016740;GO:0042742;GO:0042742;GO:0004672;GO:0004672;GO:0005524;GO:0005524;GO:0006468;GO:0006468;GO:0016020;GO:0016021;GO:0016021;GO:0016301;GO:0016310;	-	-	COG0515	T	Putative cysteine-rich receptor-like protein kinase23 [Source:UniProtKB/Swiss-Prot;Acc:O65482]	828430	O65482
AT1G36622	159.84	235.7	83.9808	0.356304	-1.48882	3.43186e-14	4.76723e-13	1	13835620	13836954	-	1051	-	GO:0016021;GO:0016021;	-	-	-	-	Transmembrane protein[Source:UniProtKB/TrEMBL;Acc:Q1G3E7]	5007772	Q1G3E7;A0A178W5U4
AT2G04450	165.221	224.17	106.273	0.474073	-1.07682	5.36456e-14	7.34023e-13	2	1543320	1545535	+	1384	NUDT6	GO:0000210;GO:0000210;GO:0005829;GO:0005829;GO:0016787;GO:0016787;GO:0016787;GO:0035529;GO:0035529;GO:0035529;GO:0046872;GO:0046872;GO:0047631;GO:0047631;GO:0047631;GO:0047631;GO:0051287;GO:0051287;GO:0051287;GO:0051707;GO:0051707;GO:0080151;GO:0080151;	-	-	NOG282759	-	Nudix hydrolase 6 [Source:UniProtKB/Swiss-Prot;Acc:Q9SJC4]	814985	Q9SJC4
AT5G64900	179.14	239.972	118.308	0.493009	-1.02031	6.72546e-14	9.11298e-13	5	25937078	25938176	+	691	PEP1	GO:0005515;GO:0006952;GO:0009611;GO:0009611;GO:0009723;GO:0009723;GO:0009753;GO:0009753;GO:0045087;GO:0045087;GO:0045087;	-	-	-	-	Elicitor peptide 1 [Source:UniProtKB/Swiss-Prot;Acc:Q9LV87]	836613	Q9LV87;A0A178UGP1
AT4G25110	137.109	189.882	84.3351	0.444144	-1.1709	8.09323e-14	1.09164e-12	4	12887474	12890262	-	1830	AMC2	GO:0004197;GO:0004197;GO:0006508;GO:0006952;GO:0006952;GO:0008233;GO:0008234;GO:0016787;GO:0043069;GO:0043069;	-	-	NOG68179	-	Metacaspase-2 [Source:UniProtKB/Swiss-Prot;Acc:Q7XJE5]	828614	Q7XJE5;A0A178V2G1
AT1G54020	123.452	172.9	74.0031	0.42801	-1.22428	1.68752e-13	2.20718e-12	1	20161555	20163750	-	1577	-	GO:0005576;GO:0005576;GO:0005773;GO:0005773;GO:0006629;GO:0016042;GO:0016042;GO:0016787;GO:0016788;GO:0016788;GO:0016788;GO:0016788;GO:0016787;GO:0016788;GO:0016788;GO:0016788;GO:0016788;	-	-	NOG299809	-	GDSL esterase/lipase At1g54020[Source:UniProtKB/Swiss-Prot;Acc:Q9C5N8]	841840	Q9C5N8
AT2G41730	220.547	312.712	128.382	0.410544	-1.28439	1.93811e-13	2.52103e-12	2	17409370	17410334	+	965	-	GO:0005634;GO:0005634;GO:0005737;GO:0005737;GO:0009061;GO:0009061;	-	-	NOG304248	-	Calcium-binding site protein[Source:UniProtKB/TrEMBL;Acc:O22947]	818772	O22947;A0A178VTC1
AT2G28210	75.001	112.426	37.5759	0.334227	-1.5811	3.58698e-13	4.58785e-12	2	12029666	12033096	+	2924	ATACA2	GO:0004089;GO:0004089;GO:0004089;GO:0006730;GO:0008270;GO:0008270;GO:0009507;GO:0009536;GO:0009570;GO:0010037;GO:0016020;GO:0016829;GO:0046872;GO:0004089;GO:0004089;GO:0008270;GO:0008270;	K01674	EC:4.2.1.1	COG3338	P	ATACA2 [Source:UniProtKB/TrEMBL;Acc:A0A178VW72]"	817367	A0A178VW72
AT4G19370	81.8397	121.18	42.4991	0.35071	-1.51165	3.81523e-13	4.86145e-12	4	10566068	10567838	-	1152	-	GO:0008150;GO:0009808;GO:0009808;GO:0016020;GO:0016020;GO:0016020;GO:0016021;GO:0016021;	-	-	NOG252757	-	Chitin synthase, putative (DUF1218)[Source:UniProtKB/TrEMBL;Acc:O65708]	827678	O65708;A0A178USN0
AT3G57640	131.754	181.974	81.5337	0.44805	-1.15827	4.68816e-13	5.92082e-12	3	21344708	21346235	-	1528	-	GO:0004672;GO:0004672;GO:0004674;GO:0004674;GO:0005524;GO:0005524;GO:0005886;GO:0005886;GO:0006468;GO:0006468;GO:0007166;GO:0007166;GO:0016301;GO:0016310;	-	-	-	-	At3g57640 [Source:UniProtKB/TrEMBL;Acc:Q9SVX8]"	824933	Q9SVX8;A0A384KGJ1
AT3G48630	51.2298	81.3831	21.0765	0.258979	-1.94909	4.96936e-13	6.26811e-12	3	18018226	18018808	-	421	-	GO:0005575;GO:0008150;	-	-	-	-	unknown protein; BEST Arabidopsis thaliana proteinmatch is: unknown protein (TAIR:AT3G44150.1); Has 64 Blasthits to 64 proteins in 15 species: Archae - 0; Bacteria -0; Metazoa - 0; Fungi - 0; Plants - 64; Viruses - 0; OtherEukaryotes - 0 (source /.../ BLink).[Source:TAIR;Acc:AT3G48630]	824023	F4JF36
AT3G29410	150.386	204.026	96.7456	0.474183	-1.07648	5.12508e-13	6.45422e-12	3	11302431	11305198	-	2178	TPS25	GO:0000287;GO:0000287;GO:0005737;GO:0005737;GO:0008152;GO:0009975;GO:0009975;GO:0010333;GO:0010333;GO:0010333;GO:0016114;GO:0016114;GO:0016829;GO:0016829;GO:0016829;GO:0046872;GO:0051762;GO:0051762;GO:0000287;GO:0000287;GO:0008152;GO:0010333;GO:0010333;GO:0016740;GO:0016740;GO:0016829;GO:0016829;GO:0046872;	-	-	NOG239547	-	Terpenoid synthase 25 [Source:UniProtKB/Swiss-Prot;Acc:Q9LIA1]	822602	Q9LIA1
AT4G22980	175.667	243.593	107.74	0.442296	-1.17692	5.91665e-13	7.4353e-12	4	12043869	12045840	-	1972	-	GO:0003824;GO:0003824;GO:0008150;	-	-	COG0520	E	Molybdenum cofactor sulfurase-like protein[Source:UniProtKB/TrEMBL;Acc:O82746]	828397	O82746
AT2G19970	135.635	186.493	84.7771	0.454585	-1.13738	7.15115e-13	8.92052e-12	2	8623699	8624624	-	926	-	GO:0003674;GO:0005615;GO:0005615;GO:0008150;	-	-	COG2340	S	At2g19970 [Source:UniProtKB/TrEMBL;Acc:Q9SL83]"	816516	Q9SL83;A0A178W1K7
AT3G44350	34.7761	58.8374	10.7148	0.182109	-2.45713	7.36919e-13	9.18767e-12	3	16022575	16024519	-	1250	anac061	GO:0003677;GO:0003677;GO:0003677;GO:0003700;GO:0003700;GO:0005634;GO:0005634;GO:0006351;GO:0006355;GO:0006355;GO:0006355;GO:0006355;GO:0010200;GO:0010200;GO:0003677;GO:0003677;GO:0003677;GO:0005634;GO:0005634;GO:0006351;GO:0006355;GO:0006355;GO:0006355;	-	-	NOG320309	-	NAC domain containing protein 61[Source:UniProtKB/TrEMBL;Acc:B3H506]	823560	B3H506
AT5G48400	157.803	212.568	103.038	0.484729	-1.04475	8.40556e-13	1.04633e-11	5	19616066	19619508	+	3134	GLR1.2	GO:0004970;GO:0004970;GO:0005262;GO:0005262;GO:0005515;GO:0005622;GO:0005622;GO:0005886;GO:0005886;GO:0005886;GO:0006811;GO:0006816;GO:0006816;GO:0008066;GO:0008066;GO:0016020;GO:0016020;GO:0016020;GO:0016021;GO:0016021;GO:0019722;GO:0019722;GO:0035235;GO:0070588;GO:0071230;GO:0071230;GO:0004970;GO:0016020;	K05387	-	NOG313824	-	Glutamate receptor 1.2 [Source:UniProtKB/Swiss-Prot;Acc:Q9LV72]	834895	Q9LV72
AT1G69900	83.0041	121.853	44.1556	0.362369	-1.46447	1.02568e-12	1.2701e-11	1	26326216	26327965	-	1647	-	GO:0003674;	-	-	NOG254106	-	Actin cross-linking protein[Source:UniProtKB/TrEMBL;Acc:Q4PSX0]	843326	Q4PSX0
AT1G72950	92.136	132.718	51.5544	0.388452	-1.36419	1.04308e-12	1.29031e-11	1	27444415	27445997	+	1493	-	GO:0005515;GO:0007165;GO:0007165;GO:0043531;GO:0043531;	-	-	NOG272327	-	Disease resistance protein (TIR-NBS class)[Source:UniProtKB/TrEMBL;Acc:Q9SSN1]	843626	Q9SSN1
AT4G38560	129.707	178.732	80.6833	0.451422	-1.14745	1.4627e-12	1.79256e-11	4	18029196	18031333	+	1793	-	GO:0003682;GO:0003682;GO:0010468;GO:0010468;GO:0000228;GO:0000228;GO:0000785;GO:0000785;GO:0000790;GO:0000790;GO:0003682;GO:0003682;GO:0003682;GO:0005634;GO:0005634;GO:0006302;GO:0006302;GO:0007064;GO:0007064;GO:0007076;GO:0007076;GO:0010468;GO:0010468;GO:0034087;GO:0034087;GO:0070550;GO:0070550;GO:0071169;GO:0071169;GO:0071733;GO:0071733;GO:0090694;GO:0090694;GO:1905406;GO:1905406;GO:1990414;GO:…	-	-	NOG328515	-	Phospholipase like protein[Source:UniProtKB/TrEMBL;Acc:Q0WV01]	830013	Q0WV01
AT5G11920	135.133	184.982	85.2826	0.461031	-1.11707	1.60355e-12	1.95608e-11	5	3839316	3842409	+	2300	CWINV6	GO:0004553;GO:0004553;GO:0005975;GO:0005975;GO:0008152;GO:0016787;GO:0016798;GO:0004553;GO:0004553;GO:0005576;GO:0005618;GO:0005618;GO:0005975;GO:0005975;GO:0008152;GO:0016787;GO:0016798;GO:0048046;GO:0048046;GO:0051669;GO:0051669;GO:0004553;GO:0004553;GO:0005975;GO:0005975;GO:0016787;	K01193	EC:3.2.1.26	COG1621	G	Beta-fructofuranosidase, insoluble isoenzyme CWINV6[Source:UniProtKB/Swiss-Prot;Acc:Q8W4S6]	831065	Q8W4S6
AT1G77640	77.821	114.781	40.8609	0.355991	-1.49009	2.03291e-12	2.4596e-11	1	29178705	29179877	+	1173	ERF013	GO:0003677;GO:0003677;GO:0003677;GO:0003700;GO:0003700;GO:0003700;GO:0005634;GO:0005634;GO:0006351;GO:0006355;GO:0006355;GO:0006355;GO:0009873;GO:0009873;	-	-	NOG281332	-	Ethylene-responsive transcription factor ERF013[Source:UniProtKB/Swiss-Prot;Acc:Q9CAP4]	844099	Q9CAP4
AT2G14210	164.523	219.503	109.543	0.49905	-1.00274	2.24605e-12	2.71333e-11	2	6018558	6023863	+	1120	ANR1	GO:0000977;GO:0000977;GO:0003677;GO:0003677;GO:0003677;GO:0003700;GO:0003700;GO:0003700;GO:0005515;GO:0005634;GO:0005634;GO:0005634;GO:0006351;GO:0006355;GO:0006355;GO:0006355;GO:0007275;GO:0007584;GO:0007584;GO:0008134;GO:0008134;GO:0010167;GO:0010167;GO:0045944;GO:0045944;GO:0046983;GO:0046983;GO:0048527;GO:0048527;GO:0048527;GO:0071249;GO:0071249;GO:0000977;GO:0000977;GO:0003677;GO:0003677;GO:…	K09264	-	COG5068	K	AGAMOUS-like 44 [Source:TAIR;Acc:AT2G14210]"	815907	Q9SI38
AT1G21550	132.766	188.895	76.6371	0.405712	-1.30147	2.43066e-12	2.9274e-11	1	7552987	7553975	-	989	CML44	GO:0005509;GO:0005509;GO:0005509;GO:0008150;GO:0046872;	K13448	-	COG5126	DTZ	Probable calcium-binding protein CML44[Source:UniProtKB/Swiss-Prot;Acc:Q9LPK5]	838756	Q9LPK5
AT1G10586	30.1014	51.8261	8.37658	0.161629	-2.62925	2.52366e-12	3.03325e-11	1	3496911	3499439	-	809	BHLH168	GO:0003677;GO:0003677;GO:0003677;GO:0006357;GO:0006357;GO:0000977;GO:0000977;GO:0003677;GO:0003677;GO:0003677;GO:0003700;GO:0005634;GO:0006351;GO:0006355;GO:0006357;GO:0006357;GO:0006357;GO:0008134;GO:0008134;GO:0046983;GO:0046983;GO:0090575;GO:0090575;	-	-	NOG297185	-	Transcription factor bHLH168[Source:UniProtKB/Swiss-Prot;Acc:Q9XIJ1]	6240488	Q9XIJ1
AT1G33030	145.076	195.023	95.1285	0.487782	-1.03569	7.48802e-12	8.68757e-11	1	11964776	11966320	-	1375	-	GO:0008168;GO:0008168;GO:0008168;GO:0008171;GO:0008171;GO:0016740;GO:0032259;GO:0046983;GO:0046983;GO:0005829;GO:0005829;GO:0005829;GO:0008168;GO:0008168;GO:0008168;GO:0008171;GO:0008171;GO:0008171;GO:0008757;GO:0008757;GO:0016740;GO:0019438;GO:0019438;GO:0032259;GO:0046983;GO:0046983;GO:0008168;GO:0008168;GO:0008168;GO:0008171;GO:0008171;GO:0016740;GO:0032259;GO:0046983;GO:0046983;	-	-	NOG239055	-	At1g33030/F9L11_18[Source:UniProtKB/TrEMBL;Acc:Q9MAP0]	840198	A0A1P8AUD1
AT1G53625	75.8893	111.345	40.4335	0.363136	-1.46142	7.97058e-12	9.2114e-11	1	20014379	20015038	-	660	-	GO:0005575;GO:0008150;	-	-	NOG304980	-	At1g53625 [Source:UniProtKB/TrEMBL;Acc:Q9LPH9]"	841798	Q9LPH9;A0A178WD47
AT2G36220	127.803	174.515	81.0908	0.464664	-1.10574	1.04153e-11	1.19436e-10	2	15192480	15193698	+	1219	-	GO:0005575;GO:0009061;GO:0009061;	-	-	-	-	At2g36220/F2H17.17[Source:UniProtKB/TrEMBL;Acc:Q9SJN3]	818194	Q9SJN3
AT5G38250	99.5307	148.431	50.6303	0.341103	-1.55172	1.26414e-11	1.44058e-10	5	15280467	15282769	-	2099	LRK10L-2.3	GO:0000166;GO:0004672;GO:0004672;GO:0004674;GO:0004674;GO:0005524;GO:0005524;GO:0005524;GO:0006468;GO:0006468;GO:0016020;GO:0016021;GO:0016021;GO:0016301;GO:0016310;GO:0016740;GO:0030247;GO:0030247;	-	-	-	-	LEAF RUST 10 DISEASE-RESISTANCE LOCUS RECEPTOR-LIKEPROTEIN KINASE-like 2.3 [Source:UniProtKB/Swiss-Prot;Acc:F4KA51]	833807	F4KA51
AT1G67865	92.2682	130.875	53.6616	0.410022	-1.28623	1.64139e-11	1.84829e-10	1	25445994	25447622	-	1073	-	GO:0005575;GO:0050832;GO:0050832;GO:0005575;GO:0050832;GO:0050832;	-	-	NOG280341	-	At1g67862/At1g67862[Source:UniProtKB/TrEMBL;Acc:Q941E9]	28717407	Q941E9
AT5G28520	78.5699	114.344	42.7958	0.374272	-1.41784	2.07568e-11	2.31972e-10	5	10492977	10495011	+	1566	JAL40	GO:0030246;GO:0030246;GO:0030246;GO:0030246;GO:0030246;GO:0030246;	-	-	-	-	Jacalin-related lectin 40 [Source:UniProtKB/Swiss-Prot;Acc:Q9LKR6]	832945	Q9LKR6;A0A178U7N2
AT5G36920	51.1427	79.3272	22.9582	0.289412	-1.7888	2.72002e-11	3.00304e-10	5	14564089	14565010	-	591	-	GO:0005783;GO:0005783;GO:0016021;GO:0016021;GO:0043207;GO:0043207;GO:0098542;GO:0098542;	-	-	NOG274240	-	Transmembrane protein[Source:UniProtKB/TrEMBL;Acc:Q9FIW1]	833660	Q9FIW1;A0A178UGM1
AT5G05300	56.1591	85.5936	26.7246	0.312226	-1.67934	3.58774e-11	3.91549e-10	5	1569855	1570609	-	755	-	GO:0009651;GO:0009651;GO:0010227;GO:0010227;GO:0042542;GO:0042542;GO:0042742;GO:0042742;GO:0045088;GO:0045088;	-	-	NOG310538	-	Gb [Source:UniProtKB/TrEMBL;Acc:Q9FLC4]"	28720712	Q9FLC4;A0A178UHG8
AT4G11170	53.1844	81.4929	24.876	0.305253	-1.71192	4.35686e-11	4.7331e-10	4	6811103	6817339	+	3521	-	GO:0005515;GO:0005739;GO:0005739;GO:0006952;GO:0006952;GO:0007165;GO:0007165;GO:0010193;GO:0010193;GO:0043531;GO:0043531;	-	-	KOG0619	T	Putative disease resistance protein At4g11170[Source:UniProtKB/Swiss-Prot;Acc:O82500]	826718	O82500
AT4G25490	123.864	168.467	79.2615	0.470487	-1.08777	4.65022e-11	5.03795e-10	4	13021780	13022996	-	1217	DREB1B	GO:0003677;GO:0003677;GO:0003677;GO:0003700;GO:0003700;GO:0003700;GO:0005515;GO:0005634;GO:0005634;GO:0006351;GO:0006351;GO:0006355;GO:0006355;GO:0006355;GO:0009409;GO:0009409;GO:0009631;GO:0009631;GO:0045893;GO:0045893;	K09286	-	NOG303203	-	DRE/CRT-binding factor 1[Source:UniProtKB/TrEMBL;Acc:B6DTR3]	828653	P93835;B6DTR3
AT1G76640	77.7506	112.374	43.1275	0.383787	-1.38162	4.9156e-11	5.3206e-10	1	28765254	28765866	-	613	CML39	GO:0005509;GO:0005509;GO:0005509;GO:0005509;GO:0005737;GO:0005737;GO:0008150;GO:0046872;	K13448	-	COG5126	DTZ	Calcium-binding protein CML39[Source:UniProtKB/Swiss-Prot;Acc:Q9SRE7]	843997	Q9SRE7;A0A178W715
AT5G01900	54.912	83.3158	26.5082	0.318165	-1.65215	6.62775e-11	7.07059e-10	5	350925	352095	-	1085	WRKY62	GO:0003677;GO:0003700;GO:0003700;GO:0003700;GO:0005515;GO:0005634;GO:0005634;GO:0006351;GO:0006351;GO:0006355;GO:0006355;GO:0006355;GO:0009863;GO:0009863;GO:0042742;GO:0042742;GO:0043565;GO:0043565;	-	-	NOG244590	-	Uncharacterized protein At5g01900 (Fragment)[Source:UniProtKB/TrEMBL;Acc:C0SVM7]	831826	Q9LZV6;A0A384LM86;C0SVM7
AT4G23230	141.052	188.157	93.9474	0.499304	-1.00201	6.83556e-11	7.28574e-10	4	12157827	12160279	-	1884	CRK15	GO:0000166;GO:0004672;GO:0004672;GO:0004674;GO:0004674;GO:0004674;GO:0005524;GO:0005524;GO:0005524;GO:0005886;GO:0006468;GO:0006468;GO:0006468;GO:0016020;GO:0016021;GO:0016021;GO:0016301;GO:0016310;GO:0016740;	-	-	COG0515	T	Cysteine-rich receptor-like protein kinase 15[Source:UniProtKB/Swiss-Prot;Acc:Q8W4G6]	828422	Q8W4G6
AT2G17740	59.5833	89.5624	29.6042	0.330542	-1.59709	8.15101e-11	8.6451e-10	2	7706896	7707954	-	1059	-	GO:0004791;GO:0005515;GO:0005737;GO:0009561;GO:0009561;GO:0055046;GO:0055046;GO:0098869;	-	-	euNOG18775	S	At2g17740 [Source:UniProtKB/TrEMBL;Acc:Q6NQN8]"	816283	Q6NQN8;A0A178VXK4
AT2G35290	37.4516	60.4835	14.4197	0.238407	-2.0685	9.06239e-11	9.57321e-10	2	14861199	14862178	-	980	-	GO:0008150;	-	-	-	-	At2g35290 [Source:UniProtKB/TrEMBL;Acc:Q8GWV0]"	818096	Q8GWV0
AT4G12490	95.3278	133.067	57.5885	0.432778	-1.2083	1.25575e-10	1.30733e-09	4	7409621	7410406	-	786	-	GO:0005576;GO:0005576;GO:0005618;GO:0005618;GO:0005783;GO:0005783;GO:0006952;GO:0009506;GO:0009506;GO:0009707;GO:0009707;GO:0050832;GO:0050832;	-	-	NOG328035	-	pEARLI1-like lipid transfer protein 2[Source:UniProtKB/Swiss-Prot;Acc:Q9SU34]	826861	Q9SU34;A0A178URY1
AT1G65484	94.1253	131.792	56.4582	0.428387	-1.22301	1.67876e-10	1.72426e-09	1	24347750	24348619	+	646	-	GO:0003674;GO:0008150;GO:0016021;GO:0016021;GO:0016021;GO:0016021;	-	-	-	-	unknown protein; FUNCTIONS IN: molecular_functionunknown; INVOLVED IN: biological_process unknown; LOCATEDIN: endomembrane system; Has 30201 Blast hits to 17322proteins in 780 species: Archae - 12; Bacteria - 1396;Metazoa - 17338; Fungi - 3422; /.../ - 5037; Viruses - 0;Other Eukaryotes - 2996 (source: NCBI BLink).[Source:TAIR;Acc:AT1G65484]	6240315	B3H4Y2
AT2G39030	226.972	314.896	139.049	0.441571	-1.17928	1.79974e-10	1.84293e-09	2	16298110	16299205	+	1096	NATA1	GO:0006591;GO:0006591;GO:0006591;GO:0006952;GO:0006952;GO:0008080;GO:0008080;GO:0008080;GO:0008080;GO:0009507;GO:0009753;GO:0009753;GO:0016740;GO:0016746;GO:0016747;GO:0016747;	K22883	EC:2.3.1.-	-	-	L-ornithine N5-acetyltransferase NATA1[Source:UniProtKB/Swiss-Prot;Acc:Q9ZV05]	818489	Q9ZV05
AT1G30135	55.7786	83.8858	27.6714	0.32987	-1.60003	1.89426e-10	1.93387e-09	1	10596352	10597341	+	806	TIFY5A	GO:0003714;GO:0005515;GO:0005515;GO:0005634;GO:0005634;GO:0005634;GO:0006351;GO:0006355;GO:0006952;GO:0006952;GO:0009611;GO:0009611;GO:0031347;GO:0031347;GO:1903507;GO:2000022;GO:2000022;	-	-	NOG310864	-	Protein TIFY 5A [Source:UniProtKB/Swiss-Prot;Acc:Q8LBM2]	839893	Q8LBM2
AT4G12735	73.4878	106.228	40.7478	0.383589	-1.38237	2.38474e-10	2.40973e-09	4	7493716	7494234	-	519	-	GO:0003674;GO:0005777;GO:0005777;GO:0005886;GO:0005886;GO:0008150;	-	-	NOG308482	-	At4g12735 [Source:UniProtKB/TrEMBL;Acc:Q8LCC1]"	2745703	Q8LCC1;A0A178V1A2
AT3G23240	149.769	207.022	92.5168	0.446894	-1.162	3.37348e-10	3.36158e-09	3	8295617	8296604	+	988	ERF1B	GO:0003677;GO:0003677;GO:0003677;GO:0003677;GO:0003700;GO:0003700;GO:0003700;GO:0005634;GO:0005634;GO:0005634;GO:0006351;GO:0006355;GO:0006355;GO:0006355;GO:0006952;GO:0006952;GO:0006952;GO:0009867;GO:0009867;GO:0009873;GO:0009873;GO:0009873;	K14516	-	NOG331104	-	Ethylene-responsive transcription factor 1B[Source:UniProtKB/Swiss-Prot;Acc:Q8LDC8]	821902	Q8LDC8
AT1G59950	31.8173	52.406	11.2285	0.21426	-2.22257	3.60047e-10	3.57875e-09	1	22068033	22070588	-	963	-	GO:0004032;GO:0004032;GO:0005829;GO:0008106;GO:0008106;GO:0016491;GO:0016491;GO:0016491;GO:0055114;GO:0055114;	K22374	EC:1.1.1.285	COG0656	R	Aldo/keto reductase[Source:UniProtKB/TrEMBL;Acc:Q1PFI5]	842289	Q1PFI5
AT4G10860	14.6424	27.3045	1.98036	0.0725285	-3.78531	7.82355e-10	7.53029e-09	4	6678666	6679508	-	843	-	GO:0005575;GO:0008150;	-	-	-	-	F8M12.2 protein[Source:UniProtKB/TrEMBL;Acc:O81627]	826683	O81627
AT5G06320	328.632	442.081	215.183	0.486751	-1.03874	9.57694e-10	9.14744e-09	5	1930793	1931782	-	990	NHL3	GO:0004871;GO:0005774;GO:0005774;GO:0005794;GO:0005794;GO:0005886;GO:0005886;GO:0005886;GO:0006952;GO:0007165;GO:0009506;GO:0009506;GO:0009506;GO:0009611;GO:0009611;GO:0009617;GO:0009617;GO:0009617;GO:0009751;GO:0009751;GO:0009816;GO:0009816;GO:0016020;GO:0016021;GO:0016021;GO:0042742;GO:0042742;GO:0046658;GO:0046658;GO:0051607;GO:0051607;	-	-	-	-	NHL3 [Source:UniProtKB/TrEMBL;Acc:A0A178UB58]"	830520	Q9FNH6;A0A178UB58
AT1G18290	85.3662	119.553	51.1791	0.428086	-1.22403	1.0947e-09	1.03726e-08	1	6297219	6298328	+	1110	-	-	-	-	NOG253858	-	DUF4228 domain protein[Source:UniProtKB/TrEMBL;Acc:Q9LE02]	838409	Q9LE02;A0A178WMU5
AT2G44370	127.086	169.854	84.3185	0.496418	-1.01037	1.12081e-09	1.0603e-08	2	18321951	18323121	-	1171	-	GO:0004791;GO:0005737;GO:0098869;	-	-	euNOG18775	S	At2g44370 [Source:UniProtKB/TrEMBL;Acc:O64871]"	819044	O64871
AT3G50470	92.0085	127.281	56.7362	0.445756	-1.16567	1.20718e-09	1.13883e-08	3	18728935	18730497	+	1188	HR3	GO:0005515;GO:0006952;GO:0009610;GO:0009620;GO:0009620;GO:0009626;GO:0009626;GO:0009817;GO:0016020;GO:0016021;GO:0016021;GO:0045087;GO:0050832;GO:0050832;GO:0050832;	-	-	NOG250120	-	MLA10 [Source:UniProtKB/TrEMBL;Acc:A0A178VJG9]"	824211	Q9SCS7;A0A178VJG9
AT4G14450	43.2857	67.0352	19.5362	0.291431	-1.77877	1.42351e-09	1.33233e-08	4	8309384	8310058	+	675	-	GO:0005515;GO:0005634;GO:0005634;GO:0005737;GO:0005737;GO:0009507;GO:0009507;GO:0009536;	-	-	NOG248185	-	Uncharacterized protein At4g14450, chloroplastic[Source:UniProtKB/Swiss-Prot;Acc:Q6NN02]	827090	Q6NN02;A0A178V376
AT1G69720	120.244	168.537	71.9517	0.426919	-1.22796	1.72776e-09	1.60378e-08	1	26226731	26228580	+	1346	HO3	GO:0004392;GO:0004392;GO:0004392;GO:0006788;GO:0006788;GO:0009507;GO:0009507;GO:0009507;GO:0009536;GO:0015979;GO:0015979;GO:0016491;GO:0020037;GO:0020037;GO:0046872;GO:0046872;GO:0055114;GO:0055114;GO:0055114;GO:0004392;GO:0006788;GO:0055114;GO:0004392;GO:0004392;GO:0004392;GO:0006788;GO:0006788;GO:0009507;GO:0009507;GO:0009507;GO:0009536;GO:0015979;GO:0015979;GO:0016491;GO:0020037;GO:0020037;GO:…	K21480	EC:1.14.15.20	NOG308332	-	Heme oxygenase 3, chloroplastic[Source:UniProtKB/Swiss-Prot;Acc:Q9C9L4]	843308	Q9C9L4
AT2G13810	30.1489	49.3265	10.9713	0.222422	-2.16863	1.88591e-09	1.74241e-08	2	5768417	5772266	+	1571	ALD1	GO:0003824;GO:0003824;GO:0006952;GO:0008483;GO:0008483;GO:0008483;GO:0009058;GO:0009058;GO:0009507;GO:0009507;GO:0009536;GO:0009536;GO:0009536;GO:0009627;GO:0009627;GO:0009862;GO:0009862;GO:0010150;GO:0010150;GO:0016740;GO:0030170;GO:0030170;GO:0030170;GO:0042742;GO:0042742;GO:0062034;GO:0062034;GO:0062045;GO:0062045;	K10206	EC:2.6.1.83	COG0436	E	EDTS5 [Source:UniProtKB/TrEMBL;Acc:A0A178VQ02]"	815864	Q9ZQI7;A0A178VQ02
AT3G56970	80.1299	112.483	47.777	0.424749	-1.23532	1.97247e-09	1.81743e-08	3	21084035	21085245	-	1082	ORG2	GO:0000977;GO:0000977;GO:0003677;GO:0003677;GO:0003677;GO:0003700;GO:0003700;GO:0003700;GO:0005515;GO:0005634;GO:0006351;GO:0006355;GO:0006355;GO:0006355;GO:0006357;GO:0006357;GO:0006357;GO:0008134;GO:0008134;GO:0010106;GO:0010106;GO:0046983;GO:0046983;GO:0055072;GO:0055072;GO:0090575;GO:0090575;	-	-	NOG290862	-	Transcription factor ORG2 [Source:UniProtKB/Swiss-Prot;Acc:Q9M1K1]	824864	Q9M1K1
AT4G19970	82.8017	115.623	49.9808	0.432275	-1.20998	2.31517e-09	2.12002e-08	4	10818128	10820704	+	1349	-	GO:0000139;GO:0000139;GO:0003723;GO:0004519;GO:0005794;GO:0009451;GO:0016740;GO:0016757;GO:0016757;GO:0043231;GO:0071555;GO:0071555;GO:0090305;	-	-	NOG312116	-	CONTAINS InterPro DOMAIN/s: Nucleotide-diphospho-sugar transferase, predicted (InterPro:IPR005069); BESTArabidopsis thaliana protein match is: Nucleotide-diphospho-sugar transferase family protein(TAIR:AT5G44820.1); Has 801 Blast hits to 466 prote /.../35 species: Archae - 0; Bacteria - 0; Metazoa - 2; Fungi -0; Plants - 750; Viruses - 0; Other Eukaryotes - 49(source: NCBI BLink). [Source:TAIR;Ac…	827741	F4JU16
AT2G22760	88.166	122.541	53.7911	0.438965	-1.18782	2.34992e-09	2.14852e-08	2	9677844	9679502	+	1521	BHLH19	GO:0003677;GO:0003700;GO:0003700;GO:0005515;GO:0005634;GO:0005634;GO:0006351;GO:0006355;GO:0006355;GO:0006355;GO:0043565;GO:0043565;GO:0046983;GO:0046983;GO:0003677;GO:0003677;GO:0046983;GO:0046983;	-	-	NOG292366	-	Uncharacterized protein At2g22760 (Fragment)[Source:UniProtKB/TrEMBL;Acc:C0SV56]	816806	Q1PF16;C0SV56
AT1G67980	108.884	146.782	70.9863	0.483617	-1.04806	2.55462e-09	2.3294e-08	1	25487682	25489312	+	1119	CCOAMT	GO:0005829;GO:0005829;GO:0008168;GO:0008171;GO:0008171;GO:0008757;GO:0008757;GO:0009699;GO:0009809;GO:0009809;GO:0009809;GO:0016740;GO:0032259;GO:0032259;GO:0042409;GO:0042409;GO:0046872;GO:0046872;GO:0008168;GO:0008171;GO:0008171;GO:0016740;GO:0032259;	K00588	EC:2.1.1.104	COG4122	R	Putative caffeoyl-CoA O-methyltransferase At1g67980[Source:UniProtKB/Swiss-Prot;Acc:Q9C9W3]	843126	Q9C9W3;A0A178WKR5
AT5G56080	19.6034	34.2056	5.00123	0.146211	-2.77388	4.95074e-09	4.38944e-08	5	22711141	22712441	-	1301	NAS2	GO:0009555;GO:0009555;GO:0009860;GO:0009860;GO:0010043;GO:0010043;GO:0010233;GO:0010233;GO:0016740;GO:0030410;GO:0030410;GO:0030410;GO:0030418;GO:0030418;GO:0071281;GO:0071281;GO:0071369;GO:0071369;GO:0071732;GO:0071732;	K05953	EC:2.5.1.43	COG0500	Q	NAS2 [Source:UniProtKB/TrEMBL;Acc:A0A178ULG9]"	835707	Q9FKT9;A0A178ULG9
AT5G63225	14.1727	26.2981	2.04725	0.0778478	-3.6832	5.39473e-09	4.75642e-08	5	25356133	25356767	-	635	-	GO:0004553;GO:0005975;GO:0008150;GO:0016787;GO:0042597;	-	-	euNOG06688	G	At5g63230 [Source:UniProtKB/TrEMBL;Acc:Q8GX54]"	5008330	Q8GX54;A0A178UMD6
AT4G26260	36.5729	62.5309	10.6148	0.169753	-2.55849	9.46301e-09	8.14361e-08	4	13297695	13300444	+	1499	MIOX4	GO:0005506;GO:0005506;GO:0005737;GO:0005737;GO:0005737;GO:0016491;GO:0019310;GO:0019310;GO:0019853;GO:0019853;GO:0019853;GO:0046872;GO:0050113;GO:0050113;GO:0050113;GO:0050113;GO:0055114;GO:0055114;GO:0055114;GO:0005506;GO:0005506;GO:0005737;GO:0005737;GO:0019310;GO:0019310;GO:0050113;GO:0050113;GO:0055114;GO:0055114;	K00469	EC:1.13.99.1	NOG135479	S	MIOX4 [Source:UniProtKB/TrEMBL;Acc:A0A178V1J3]"	828732	Q8H1S0;A0A178V136
AT5G24640	63.9329	91.4636	36.4023	0.397997	-1.32917	1.13571e-08	9.69279e-08	5	8436352	8436895	+	544	-	GO:0008150;	-	-	-	-	Gb [Source:UniProtKB/TrEMBL;Acc:Q9FLU0]"	832535	Q9FLU0;A0A178U7J1
AT3G01345	19.2411	35.8537	2.62853	0.0733128	-3.76979	1.23011e-08	1.04263e-07	3	129138	130749	+	1612	-	GO:0016020;GO:0016021;GO:0016021;	-	-	NOG326260	-	Expressed protein[Source:UniProtKB/TrEMBL;Acc:Q3EBD7]	2745868	Q3EBD7
AT4G04510	31.3015	49.8429	12.76	0.256005	-1.96576	1.33898e-08	1.12935e-07	4	2242072	2244930	+	2271	CRK38	GO:0000166;GO:0004672;GO:0004672;GO:0004674;GO:0004674;GO:0005524;GO:0005524;GO:0005524;GO:0005886;GO:0006468;GO:0006468;GO:0006468;GO:0016020;GO:0016021;GO:0016021;GO:0016301;GO:0016310;GO:0016740;GO:0000166;GO:0004672;GO:0004672;GO:0004674;GO:0004674;GO:0004674;GO:0005524;GO:0005524;GO:0005524;GO:0005886;GO:0005886;GO:0006468;GO:0006468;GO:0006468;GO:0016020;GO:0016021;GO:0016021;GO:0016301;GO:…	-	-	COG0515	T	cysteine-rich RLK (RECEPTOR-like protein kinase) 38[Source:TAIR;Acc:AT4G04510]	825781	Q9XEC8
AT1G49900	60.8667	87.3031	34.4303	0.394376	-1.34236	1.44498e-08	1.214e-07	1	18473908	18477643	-	2954	-	GO:0003676;GO:0003676;GO:0003700;GO:0003700;GO:0005634;GO:0006355;GO:0010200;GO:0010200;	-	-	-	-	C2H2 type zinc finger transcription factor family[Source:UniProtKB/TrEMBL;Acc:Q9C538]	841413	Q9C538
AT5G64905	103.737	139.069	68.4041	0.49187	-1.02365	1.45535e-08	1.22185e-07	5	25939562	25940080	+	519	PEP3	GO:0006952;GO:0006952;GO:0006952;GO:0045087;GO:0045087;GO:0071456;GO:0071456;	-	-	NOG243385	-	Elicitor peptide 3 [Source:UniProtKB/Swiss-Prot;Acc:Q8LAX3]	836614	Q8LAX3;A0A178U942
AT1G72240	67.3271	95.5882	39.0659	0.40869	-1.29092	1.52473e-08	1.27784e-07	1	27190036	27190754	+	719	-	GO:0008150;	-	-	NOG309231	-	Uncharacterized protein T9N14.5[Source:UniProtKB/TrEMBL;Acc:Q9C7T1]	843556	Q9C7T1
AT1G62980	97.2372	131.4	63.0745	0.480019	-1.05884	1.95703e-08	1.62124e-07	1	23331563	23333246	+	1251	EXPA18	GO:0005576;GO:0005576;GO:0005576;GO:0005618;GO:0005618;GO:0009664;GO:0009664;GO:0016020;GO:0016020;GO:0071555;	-	-	NOG265240	-	Expansin-A18 [Source:UniProtKB/Swiss-Prot;Acc:Q9LQ07]	842601	Q9LQ07;Q0WT83
AT1G16420	66.8553	94.3378	39.3728	0.41736	-1.26064	3.57719e-08	2.88215e-07	1	5612150	5614020	-	1491	AMC8	GO:0004197;GO:0004197;GO:0006508;GO:0006979;GO:0006979;GO:0008233;GO:0008234;GO:0010225;GO:0010225;GO:0010421;GO:0010421;GO:0012501;GO:0012501;GO:0016787;GO:0042542;GO:0042542;	-	-	NOG245856	-	Metacaspase-8 [Source:UniProtKB/Swiss-Prot;Acc:Q9SA41]	838212	Q9SA41
AT4G11370	46.9267	69.3029	24.5505	0.354249	-1.49716	4.01452e-08	3.22003e-07	4	6907488	6908442	+	955	RHA1A	GO:0016567;GO:0016567;GO:0016740;GO:0016740;GO:0043161;GO:0046872;GO:0046872;GO:0061630;	K16281	-	NOG278665	-	Probable E3 ubiquitin-protein ligase RHA1A[Source:UniProtKB/Swiss-Prot;Acc:Q9SUS4]	826739	Q9SUS4
AT5G36925	83.2154	113.357	53.0735	0.468196	-1.09482	5.26109e-08	4.16638e-07	5	14565476	14566439	-	879	-	GO:0005634;GO:0005737;GO:0005783;GO:0043207;GO:0090404;GO:0098542;	-	-	-	-	Putative uncharacterized protein[Source:UniProtKB/TrEMBL;Acc:Q9FIW0]	833661	Q9FIW0
AT3G12220	75.6445	104.397	46.8916	0.449165	-1.15468	5.61732e-08	4.43516e-07	3	3896207	3899019	-	1809	SCPL16	GO:0004180;GO:0004185;GO:0004185;GO:0005576;GO:0005576;GO:0006508;GO:0006508;GO:0006508;GO:0008233;GO:0016747;GO:0016787;GO:0019748;GO:0019748;GO:0004180;GO:0004185;GO:0004185;GO:0006508;GO:0006508;GO:0004180;GO:0004185;GO:0004185;GO:0006508;GO:0006508;	K16296	EC:3.4.16.-	COG2939	E	Serine carboxypeptidase-like 16[Source:UniProtKB/Swiss-Prot;Acc:Q9C7D4]	820402	Q9C7D4
AT1G63245	48.2879	70.7931	25.7827	0.364198	-1.45721	7.72762e-08	6.00936e-07	1	23460198	23460884	-	687	CLE14	GO:0005102;GO:0005102;GO:0005576;GO:0005615;GO:0005615;GO:0007275;GO:0007275;GO:0016036;GO:0016036;GO:0030154;GO:0033612;GO:0033612;GO:0045168;GO:0045168;GO:0048046;GO:0048046;GO:0048046;	-	-	NOG245852	-	CLE14 [Source:UniProtKB/TrEMBL;Acc:A0A178WFK0]"	28717391	Q3ECJ5;A0A178WFK0
AT5G22520	55.0996	79.1621	31.037	0.392069	-1.35082	8.50406e-08	6.58297e-07	5	7478860	7479543	+	684	-	GO:0005575;GO:0008150;	-	-	-	-	At5g22520 [Source:UniProtKB/TrEMBL;Acc:Q9FK87]"	832313	Q9FK87
AT3G14260	56.8831	81.075	32.6912	0.403222	-1.31035	1.20299e-07	9.14904e-07	3	4747769	4748859	-	990	-	GO:0005575;	-	-	NOG245810	-	Protein LURP-one-related 11[Source:UniProtKB/Swiss-Prot;Acc:Q9LUM1]	820646	Q9LUM1;A0A178VCK0
AT2G37430	56.5865	80.5419	32.6312	0.405145	-1.30349	1.44443e-07	1.08109e-06	2	15706285	15707224	+	940	ZAT11	GO:0003676;GO:0003676;GO:0003700;GO:0003700;GO:0005634;GO:0005634;GO:0005634;GO:0006351;GO:0006355;GO:0006355;GO:0006355;GO:0010200;GO:0010200;GO:0010200;GO:0046872;GO:0046872;GO:0071289;GO:0071289;GO:2000280;GO:2000280;	-	-	NOG269733	-	ZAT11 [Source:UniProtKB/TrEMBL;Acc:A0A178VNJ8]"	818319	Q9SLD4;A0A178VNJ8
AT5G47850	50.7332	76.5622	24.9043	0.325282	-1.62024	1.67123e-07	1.24144e-06	5	19378669	19381190	-	2522	CCR4	GO:0000166;GO:0004672;GO:0004672;GO:0004672;GO:0004674;GO:0004674;GO:0005524;GO:0005524;GO:0005524;GO:0006468;GO:0006468;GO:0016020;GO:0016021;GO:0016021;GO:0016301;GO:0016310;GO:0016740;GO:0042803;GO:0042803;	-	-	COG0515	T	Serine/threonine-protein kinase-like protein CCR4[Source:UniProtKB/Swiss-Prot;Acc:Q9FIJ6]	834836	Q9FIJ6
AT3G45960	85.708	115.143	56.2736	0.48873	-1.03289	1.68614e-07	1.25095e-06	3	16892702	16894153	+	1368	EXLA3	GO:0005576;GO:0005576;GO:0005576;GO:0005829;GO:0005829;GO:0009505;GO:0009505;GO:0009505;GO:0009506;GO:0009506;GO:0009506;GO:0016020;GO:0016020;GO:0016020;GO:0005576;	-	-	NOG284361	-	Expansin-like A3 [Source:UniProtKB/Swiss-Prot;Acc:Q9LZT5]	823739	Q9LZT5;B9DH60
AT1G68320	47.6905	69.2998	26.0811	0.376352	-1.40984	1.85132e-07	1.36751e-06	1	25603676	25605181	+	1324	MYB62	GO:0000981;GO:0001135;GO:0003677;GO:0003677;GO:0003677;GO:0003700;GO:0003700;GO:0005634;GO:0005634;GO:0005634;GO:0005634;GO:0006351;GO:0006355;GO:0006357;GO:0009686;GO:0009686;GO:0009740;GO:0009740;GO:0009751;GO:0009751;GO:0010015;GO:0010015;GO:0010373;GO:0010373;GO:0016036;GO:0016036;GO:0030154;GO:0043565;GO:0043565;GO:0044212;GO:0045892;GO:0045892;GO:0055062;GO:0055062;	K09422	-	COG5147	K	Transcription factor MYB62 [Source:UniProtKB/Swiss-Prot;Acc:Q9C9G7]	843161	Q9C9G7;A0A178WLK6
AT4G10720	48.7297	70.628	26.8314	0.379897	-1.39632	1.88775e-07	1.39287e-06	4	6607797	6609559	+	1621	-	GO:0005515;GO:0016020;GO:0016021;GO:0016021;GO:0005515;GO:0008150;GO:0016020;GO:0016021;GO:0016021;	-	-	-	-	Ankyrin repeat family protein[Source:UniProtKB/TrEMBL;Acc:Q4V397]	826666	Q56XJ1
AT4G22666	71.5029	98.0255	44.9802	0.458862	-1.12387	2.13277e-07	1.56324e-06	4	11917057	11917959	+	813	-	GO:0016020;GO:0016021;GO:0016021;GO:0003674;GO:0008150;GO:0016020;GO:0016021;GO:0016021;	-	-	NOG329966	-	Bifunctional inhibitor/lipid-transfer protein/seedstorage 2S albumin superfamily protein[Source:UniProtKB/TrEMBL;Acc:Q1G3I0]	3770028	Q1G3I0;A0A178V6B3
AT3G61390	23.7263	38.461	8.99165	0.233786	-2.09674	2.33424e-07	1.70564e-06	3	22716238	22718490	+	1894	PUB36	GO:0004842;GO:0004842;GO:0016567;GO:0016567;GO:0016567;GO:0016740;GO:0004842;GO:0004842;GO:0016567;GO:0016567;	-	-	NOG327619	-	U-box domain-containing protein 36[Source:UniProtKB/Swiss-Prot;Acc:Q8GZ84]	825311	Q8GZ84
AT1G70170	44.0493	64.6508	23.4479	0.362685	-1.46321	2.39918e-07	1.75094e-06	1	26423874	26425356	+	1483	2MMP	GO:0004222;GO:0004222;GO:0004222;GO:0004222;GO:0005886;GO:0005886;GO:0006508;GO:0006508;GO:0006508;GO:0007275;GO:0007275;GO:0008233;GO:0008237;GO:0008237;GO:0008237;GO:0008270;GO:0008270;GO:0009651;GO:0009651;GO:0009753;GO:0009753;GO:0016020;GO:0016787;GO:0031012;GO:0031012;GO:0031225;GO:0031225;GO:0031225;GO:0046686;GO:0046686;GO:0046872;GO:0080186;GO:0080186;GO:1900056;GO:1900056;GO:2000028;GO:…	-	-	NOG295915	-	Metalloendoproteinase 2-MMP[Source:UniProtKB/Swiss-Prot;Acc:O04529]	843353	O04529;A0A178WK53
AT1G33730	19.4815	32.5978	6.36516	0.195264	-2.35651	2.6202e-07	1.90287e-06	1	12226852	12228556	+	1532	CYP76C5	GO:0004497;GO:0005506;GO:0005506;GO:0016020;GO:0016020;GO:0016491;GO:0016705;GO:0016705;GO:0016709;GO:0016709;GO:0020037;GO:0020037;GO:0044550;GO:0046872;GO:0055114;GO:0055114;GO:0055114;GO:0004497;GO:0005506;GO:0005506;GO:0016020;GO:0016020;GO:0016491;GO:0016705;GO:0016705;GO:0016709;GO:0016709;GO:0020037;GO:0020037;GO:0044550;GO:0046872;GO:0055114;GO:0055114;GO:0055114;	K20556	-	-	-	Cytochrome P450, family 76, subfamily C,polypeptide 5 [Source:UniProtKB/TrEMBL;Acc:F4HRA1]	840264	F4HRA1
AT3G54530	45.2046	65.9573	24.4519	0.370723	-1.43159	2.89086e-07	2.09048e-06	3	20185966	20187637	-	1387	-	GO:0005199;GO:0009664;GO:0005575;GO:0008150;	-	-	-	-	Putative uncharacterized protein[Source:UniProtKB/TrEMBL;Acc:Q1PEF3]	824618	F4JCY5
AT5G38700	47.1188	68.2296	26.0081	0.381186	-1.39143	3.66202e-07	2.61151e-06	5	15489593	15490745	+	1153	-	GO:0008150;	-	-	NOG289942	-	Cotton fiber protein[Source:UniProtKB/TrEMBL;Acc:Q570M0]	833860	Q570M0
AT2G34940	69.2159	94.6941	43.7376	0.461883	-1.1144	4.81426e-07	3.38318e-06	2	14740348	14743417	+	2109	VSR5	GO:0000139;GO:0000139;GO:0005509;GO:0005509;GO:0005768;GO:0005768;GO:0005794;GO:0005802;GO:0005802;GO:0006511;GO:0006511;GO:0006623;GO:0006623;GO:0006896;GO:0006896;GO:0015031;GO:0016020;GO:0016020;GO:0016020;GO:0016021;GO:0016021;GO:0016567;GO:0017119;GO:0017119;GO:0030665;GO:0030665;GO:0031410;GO:0031902;GO:0031902;GO:0061630;GO:0061630;	-	-	NOG241162	-	VSR5 [Source:UniProtKB/TrEMBL;Acc:A0A384KPH5]"	818059	O64758;A0A384KPH5;Q0WTC8
AT3G60540	76.6431	105.248	48.0383	0.45643	-1.13154	4.88072e-07	3.42603e-06	3	22374864	22375916	-	1053	-	GO:0005086;GO:0005086;GO:0005783;GO:0005784;GO:0005784;GO:0005784;GO:0006616;GO:0006616;GO:0006886;GO:0006886;GO:0015031;GO:0015450;GO:0016020;GO:0016021;GO:0016021;GO:0031204;GO:0031204;GO:0031205;GO:0031205;GO:0065009;GO:0005086;GO:0005086;GO:0005783;GO:0005784;GO:0005784;GO:0005784;GO:0006616;GO:0006616;GO:0006886;GO:0006886;GO:0015031;GO:0015450;GO:0016020;GO:0016021;GO:0016021;GO:0031204;GO:…	K09481	-	-	-	Protein transport protein Sec61 subunit beta[Source:UniProtKB/TrEMBL;Acc:Q9M206]	825225	Q9M206
AT1G17615	13.2074	23.3271	3.08777	0.132368	-2.91737	6.17261e-07	4.28973e-06	1	6059389	6060851	+	1379	-	GO:0005515;GO:0005515;GO:0007165;GO:0007165;GO:0042742;GO:0042742;GO:0043531;GO:0043531;GO:0050832;GO:0050832;	-	-	NOG268132	-	Disease resistance protein (TIR-NBS class)[Source:UniProtKB/TrEMBL;Acc:Q4PT31]	838338	Q4PT31;A0A178WC89
AT5G44575	68.1813	92.478	43.8845	0.47454	-1.0754	1.02902e-06	6.99354e-06	5	17973775	17975120	+	657	-	GO:0008150;	-	-	NOG312763	-	At5g44575 [Source:UniProtKB/TrEMBL;Acc:Q8GWN6]"	834485	Q8GWN6
AT5G19890	75.0141	101.065	48.9636	0.484479	-1.04549	1.0381e-06	7.04745e-06	5	6724076	6725966	-	1372	PER59	GO:0004601;GO:0004601;GO:0004601;GO:0005576;GO:0005576;GO:0005634;GO:0005634;GO:0005737;GO:0005737;GO:0006979;GO:0006979;GO:0006979;GO:0016491;GO:0020037;GO:0020037;GO:0020037;GO:0042744;GO:0042744;GO:0042744;GO:0046872;GO:0046872;GO:0055114;GO:0055114;GO:0055114;GO:0098869;	K00430	EC:1.11.1.7	NOG317070	-	Peroxidase 59 [Source:UniProtKB/Swiss-Prot;Acc:Q39034]	832111	Q39034
AT5G66640	75.3915	101.131	49.6519	0.490966	-1.02631	1.09944e-06	7.43804e-06	5	26599351	26602034	+	2191	DAR3	GO:0003674;GO:0008150;GO:0043130;GO:0043130;GO:0043130;GO:0043130;	-	-	NOG247153	-	DA1-related protein 3 [Source:TAIR;Acc:AT5G66640]"	836796	Q9LVR6
AT4G36950	48.4537	68.8562	28.0513	0.40739	-1.29552	1.16173e-06	7.83046e-06	4	17422538	17423953	-	1416	MAPKKK21	GO:0000166;GO:0004672;GO:0004672;GO:0004674;GO:0004674;GO:0004674;GO:0005524;GO:0005524;GO:0005524;GO:0005737;GO:0005737;GO:0006468;GO:0006468;GO:0006629;GO:0007346;GO:0008081;GO:0016301;GO:0016310;GO:0023014;GO:0023014;GO:0031098;GO:0031098;GO:0032147;GO:0032147;	-	-	COG0515	T	Mitogen-activated protein kinase kinase kinase 21[Source:UniProtKB/TrEMBL;Acc:Q6K1M3]	3770588	Q6K1M3;A0A178V4X4
AT5G10230	70.4275	95.2678	45.5871	0.478515	-1.06336	1.17066e-06	7.8884e-06	5	3209497	3211483	-	1279	ANNAT7	GO:0004601;GO:0004601;GO:0005507;GO:0005507;GO:0005509;GO:0005509;GO:0005524;GO:0005524;GO:0005544;GO:0005544;GO:0005544;GO:0005829;GO:0008270;GO:0008270;GO:0009408;GO:0009408;GO:0009408;GO:0009409;GO:0009409;GO:0009409;GO:0009414;GO:0009414;GO:0009414;GO:0009579;GO:0009651;GO:0009651;GO:0009651;GO:0042803;GO:0042803;GO:0048046;GO:0098869;	K17098	-	NOG243599	-	Annexin D7 [Source:UniProtKB/Swiss-Prot;Acc:Q9LX07]	830887	Q9LX07
AT4G39610	41.696	60.4971	22.8949	0.378446	-1.40184	1.31252e-06	8.75478e-06	4	18393547	18394816	-	1270	-	-	-	-	-	-	At4g39610 [Source:UniProtKB/TrEMBL;Acc:Q9SV97]"	830115	Q9SV97;A0A178V4D7
AT5G22380	20.3131	32.8296	7.79666	0.237489	-2.07407	2.12657e-06	1.37554e-05	5	7408759	7410102	-	937	NAC090	GO:0003677;GO:0003677;GO:0003677;GO:0003700;GO:0003700;GO:0005515;GO:0005634;GO:0005634;GO:0006351;GO:0006355;GO:0006355;GO:0006355;	-	-	NOG284573	-	NAC-domain protein-like[Source:UniProtKB/TrEMBL;Acc:Q680R1]	832299	Q9FMR3;A0A384LFC9;Q680R1
AT5G53250	54.6679	78.2795	31.0563	0.396735	-1.33375	2.16856e-06	1.40137e-05	5	21603569	21604414	+	745	AGP22	GO:0005886;GO:0005886;GO:0016020;GO:0016021;GO:0016021;GO:0031225;GO:0031225;GO:0031225;	-	-	NOG327532	-	ATAGP22 [Source:UniProtKB/TrEMBL;Acc:A0A178UC75]"	835406	Q9FK16;A0A178UC75
AT4G36820	60.6832	83.2444	38.122	0.457953	-1.12673	2.16936e-06	1.40137e-05	4	17346805	17348265	+	1372	-	GO:0005262;GO:0005262;GO:0005739;GO:0005739;GO:0005739;GO:0005739;GO:0005743;GO:0005743;GO:0006811;GO:0006816;GO:0015292;GO:0015292;GO:0016020;GO:0016021;GO:0016021;GO:0051560;GO:0051560;GO:0070588;	K20858	-	-	-	Calcium uniporter protein 1, mitochondrial[Source:UniProtKB/Swiss-Prot;Acc:Q1PE15]	829835	Q1PE15
AT5G64890	42.3871	61.1423	23.632	0.386509	-1.37143	2.22698e-06	1.43619e-05	5	25934568	25935612	+	675	PEP2	GO:0006952;GO:0009814;GO:0009814;GO:0045087;GO:0045087;	-	-	NOG251638	-	Elicitor peptide 2 [Source:UniProtKB/Swiss-Prot;Acc:Q9LV88]	836612	Q9LV88;A0A178UEB3
AT5G52740	32.5911	48.8132	16.369	0.335339	-1.57631	2.22824e-06	1.43661e-05	5	21382482	21383432	+	683	HIPP12	GO:0005737;GO:0030001;GO:0046872;GO:0046872;GO:0046914;GO:0046916;	-	-	NOG241888	-	Heavy metal-associated isoprenylated plant protein12 [Source:UniProtKB/Swiss-Prot;Acc:Q9LTE3]	835351	Q9LTE3
AT4G14640	33.746	50.0501	17.4419	0.34849	-1.52081	3.27819e-06	2.06363e-05	4	8397693	8400226	+	960	CML8	GO:0005509;GO:0005509;GO:0005509;GO:0005509;GO:0005513;GO:0005513;GO:0005515;GO:0005515;GO:0005622;GO:0005634;GO:0005634;GO:0019722;GO:0019722;GO:0019722;GO:0030234;GO:0030234;GO:0046872;GO:0050790;GO:0051300;GO:0051300;GO:0005509;GO:0005509;	K13448	-	COG5126	DTZ	Calmodulin-like protein 8 [Source:UniProtKB/Swiss-Prot;Acc:O23320]	827114	O23320;A0A178UTX1
AT1G02450	65.5455	88.5863	42.5048	0.479812	-1.05946	3.43418e-06	2.15611e-05	1	497917	498539	-	623	NIMIN-1	GO:0005515;GO:0005515;GO:0005634;GO:0005634;GO:0005634;GO:0006355;GO:0006355;GO:0010112;GO:0010112;GO:0010112;GO:0042742;GO:0042742;GO:0045892;GO:0045892;	-	-	NOG313903	-	NIMIN1 [Source:UniProtKB/TrEMBL;Acc:A0A178WC43]"	837800	Q9FNZ5;A0A178WC43
AT3G44560	8.79794	16.1975	1.3984	0.0863342	-3.53392	5.31391e-06	3.24024e-05	3	16151123	16154607	+	2029	FAR8	GO:0006629;GO:0006629;GO:0016491;GO:0055114;GO:0080019;GO:0080019;GO:0102965;GO:0102965;GO:0006629;GO:0006629;GO:0016491;GO:0055114;GO:0080019;GO:0080019;GO:0102965;GO:0102965;GO:0006629;GO:0006629;GO:0010345;GO:0010345;GO:0016491;GO:0035336;GO:0035336;GO:0043231;GO:0055114;GO:0080019;GO:0080019;GO:0080019;GO:0080019;GO:0102965;GO:0102965;	K13356	EC:1.2.1.84	NOG325153	-	Fatty acyl-CoA reductase 8 [Source:UniProtKB/Swiss-Prot;Acc:Q1PEI6]	823581	Q1PEI6
AT5G40000	55.8601	76.6231	35.0971	0.458048	-1.12643	5.6346e-06	3.4226e-05	5	16010869	16012559	-	1691	-	GO:0000166;GO:0005524;GO:0005524;GO:0005524;GO:0005886;GO:0005886;GO:0016787;GO:0016887;GO:0016887;	-	-	-	-	AAA-ATPase At5g40000 [Source:UniProtKB/Swiss-Prot;Acc:F4KFX5]	833997	F4KFX5
AT5G45000	52.4708	72.1372	32.8044	0.454749	-1.13686	6.41887e-06	3.87221e-05	5	18165336	18167533	+	1879	-	GO:0005515;GO:0007165;GO:0007165;GO:0016020;GO:0016021;	-	-	NOG310252	-	Disease resistance protein (TIR-NBS-LRR class)family [Source:UniProtKB/TrEMBL;Acc:Q56XU3]	834531	Q56XU3
AT2G01300	48.888	68.1333	29.6427	0.435069	-1.20068	6.42867e-06	3.87615e-05	2	151057	151971	-	915	-	GO:0008150;GO:0016020;GO:0016021;GO:0016021;	-	-	-	-	Mediator of RNA polymerase II transcription subunit[Source:UniProtKB/TrEMBL;Acc:Q9ZU37]	814658	Q9ZU37
AT1G64480	38.6753	55.4867	21.8639	0.394039	-1.34359	6.55895e-06	3.94768e-05	1	23947794	23950361	-	1054	CBL8	GO:0005509;GO:0005509;GO:0005509;GO:0005634;GO:0005634;GO:0005737;GO:0005737;GO:0005886;GO:0005886;GO:0016020;GO:0016020;GO:0016020;GO:0019722;GO:0019722;GO:0046872;GO:0005509;GO:0005509;GO:0005509;GO:0005634;GO:0005634;GO:0005737;GO:0005737;GO:0005886;GO:0005886;GO:0016020;GO:0016020;GO:0016020;GO:0019722;GO:0019722;GO:0046872;GO:0005509;GO:0005509;GO:0005509;GO:0005634;GO:0005634;GO:0005737;GO:…	K06268	-	COG5126	DTZ	Calcineurin B-like protein 8[Source:UniProtKB/Swiss-Prot;Acc:Q9FUQ7]	842756	Q9FUQ7;Q0V872;A0A384KGE1
AT5G61160	20.4135	32.3814	8.44552	0.260814	-1.93891	7.01464e-06	4.1964e-05	5	24608605	24610329	+	1725	ACT	GO:0016740;GO:0016746;GO:0016747;GO:0016747;GO:0047634;GO:0047634;	K14329	-	NOG254059	-	Agmatine coumaroyltransferase[Source:UniProtKB/Swiss-Prot;Acc:Q9FNP9]	836237	Q9FNP9
AT3G13435	39.8763	56.9867	22.7659	0.399495	-1.32375	7.52091e-06	4.47382e-05	3	4375300	4376127	+	539	-	GO:0008150;GO:0016021;GO:0016021;	-	-	NOG274684	-	At3g13435 [Source:UniProtKB/TrEMBL;Acc:Q8GZ07]"	820544	Q8GZ07;A0A384LP12
AT5G57510	100.379	149.455	51.3025	0.343265	-1.5426	7.96546e-06	4.72235e-05	5	23288885	23289635	-	751	-	GO:0071456;GO:0071456;	-	-	-	-	Cotton fiber protein[Source:UniProtKB/TrEMBL;Acc:Q9FKM0]	835855	Q9FKM0;A0A178UNP4
AT5G44574	54.7427	74.9098	34.5757	0.461564	-1.1154	8.38005e-06	4.94221e-05	5	17970210	17971456	+	1022	-	GO:0003674;GO:0008150;GO:0016021;GO:0016021;	-	-	NOG321559	-	unknown protein; FUNCTIONS IN: molecular_functionunknown; INVOLVED IN: biological_process unknown; LOCATEDIN: endomembrane system; Has 6 Blast hits to 6 proteins in2 species: Archae - 0; Bacteria - 0; Metazoa - 0; Fungi -0; Plants - 6; Viruses - /.../her Eukaryotes - 0 (source:NCBI BLink). [Source:TAIR;Acc:AT5G44574]	5008299	A8MS31
AT4G04500	29.915	44.538	15.292	0.343346	-1.54226	8.43507e-06	4.96725e-05	4	2238370	2240921	+	2209	CRK37	GO:0004672;GO:0004672;GO:0005524;GO:0005524;GO:0006468;GO:0006468;GO:0016020;GO:0016021;GO:0016021;GO:0016301;GO:0016310;GO:0000166;GO:0004672;GO:0004672;GO:0004674;GO:0004674;GO:0004674;GO:0005524;GO:0005524;GO:0005524;GO:0005886;GO:0005886;GO:0006468;GO:0006468;GO:0006468;GO:0016020;GO:0016021;GO:0016021;GO:0016301;GO:0016310;GO:0016740;GO:0004672;GO:0004672;GO:0005524;GO:0005524;GO:0006468;GO:…	-	-	COG0515	T	Cysteine-rich receptor-like protein kinase 37[Source:UniProtKB/Swiss-Prot;Acc:Q9XEC7]	825780	Q9XEC7
AT2G39518	38.9438	55.6402	22.2474	0.399845	-1.32249	8.50341e-06	5.00501e-05	2	16495819	16497145	-	943	-	GO:0005886;GO:0005886;GO:0016020;GO:0016021;GO:0016021;GO:0051536;GO:0051539;GO:0051539;	-	-	NOG277527	-	CASP-like protein 4D2 [Source:UniProtKB/Swiss-Prot;Acc:Q56X75]	5007945	Q56X75;A0A178VV94
AT3G01080	38.2862	55.0166	21.5557	0.391804	-1.3518	9.30377e-06	5.43698e-05	3	25355	27712	+	1894	WRKY58	GO:0003677;GO:0003700;GO:0003700;GO:0005634;GO:0005634;GO:0006351;GO:0006351;GO:0006355;GO:0006355;GO:0006355;GO:0043565;GO:0043565;GO:0003677;GO:0003700;GO:0003700;GO:0005634;GO:0005634;GO:0006351;GO:0006351;GO:0006355;GO:0006355;GO:0006355;GO:0043565;GO:0043565;GO:0003677;GO:0003700;GO:0003700;GO:0003700;GO:0005634;GO:0005634;GO:0006351;GO:0006355;GO:0006355;GO:0006355;GO:0031347;GO:0031347;GO:…	-	-	NOG266598	-	WRKY DNA-binding protein 58[Source:UniProtKB/TrEMBL;Acc:A0A1I9LLS8]	821213	Q93WU7
AT1G33760	14.4594	24.1086	4.81026	0.199524	-2.32536	1.07275e-05	6.21539e-05	1	12237547	12238710	+	1164	ERF022	GO:0003677;GO:0003677;GO:0003677;GO:0003700;GO:0003700;GO:0003700;GO:0005634;GO:0005634;GO:0006351;GO:0006355;GO:0006355;GO:0006355;GO:0009873;GO:0009873;	-	-	NOG312231	-	Ethylene-responsive transcription factor ERF022[Source:UniProtKB/Swiss-Prot;Acc:Q9LQ28]	840267	Q9LQ28
AT3G23550	54.6733	75.4736	33.873	0.448807	-1.15583	1.3021e-05	7.46042e-05	3	8448273	8450799	-	1722	DTX18	GO:0002229;GO:0002229;GO:0006855;GO:0006855;GO:0006855;GO:0015238;GO:0015238;GO:0015238;GO:0015297;GO:0015297;GO:0016020;GO:0016020;GO:0016020;GO:0016021;GO:0016021;GO:0055085;GO:0055085;GO:0098542;GO:0098542;	K03327	-	COG0534	V	Protein DETOXIFICATION 18 [Source:UniProtKB/Swiss-Prot;Acc:Q9LUH3]	821934	Q9LUH3
AT3G25180	32.8965	47.9972	17.7957	0.370766	-1.43142	1.3469e-05	7.68558e-05	3	9167138	9169301	-	1991	CYP82G1	GO:0004497;GO:0005506;GO:0005506;GO:0006952;GO:0006952;GO:0016020;GO:0016020;GO:0016020;GO:0016021;GO:0016021;GO:0016114;GO:0016114;GO:0016491;GO:0016705;GO:0016705;GO:0016709;GO:0016709;GO:0020037;GO:0020037;GO:0042343;GO:0042343;GO:0044550;GO:0046246;GO:0046246;GO:0046872;GO:0055114;GO:0055114;GO:0055114;GO:0097007;GO:0097007;GO:0097008;GO:0097008;GO:0005506;GO:0016705;GO:0020037;GO:0055114;	K17961	-	COG2124	Q	Cytochrome P450 82G1 [Source:UniProtKB/Swiss-Prot;Acc:Q9LSF8]	822110	Q9LSF8
AT1G12030	56.919	76.8911	36.947	0.480511	-1.05736	1.5477e-05	8.7472e-05	1	4064485	4066344	-	1179	-	-	-	-	NOG239241	-	At1g12030 [Source:UniProtKB/TrEMBL;Acc:O65376]"	837755	O65376;A0A178WFB9
AT4G08555	30.0124	44.175	15.8498	0.358796	-1.47876	1.60876e-05	9.04706e-05	4	5448049	5448638	+	590	-	GO:0005575;GO:0008150;	-	-	NOG298982	-	At4g08555 [Source:UniProtKB/TrEMBL;Acc:Q8GWL6]"	826416	Q8GWL6;A0A178V0J4
AT4G11655	31.7676	46.1842	17.351	0.375691	-1.41238	1.80755e-05	0.000100789	4	7038437	7039923	+	1065	-	GO:0005886;GO:0005886;GO:0016020;GO:0016021;GO:0016021;GO:0005886;GO:0005886;GO:0016020;GO:0016021;GO:0016021;	-	-	NOG306897	-	CASP-like protein[Source:UniProtKB/TrEMBL;Acc:A0A178USV5]	2745700	Q3EA54;A0A178USV5
AT5G48175	46.1909	63.7361	28.6457	0.449442	-1.15379	1.82e-05	0.000101436	5	19539145	19540623	+	1358	-	GO:0008150;GO:0016020;GO:0016021;GO:0016021;	-	-	-	-	At5g48175 [Source:UniProtKB/TrEMBL;Acc:Q8L9E4]"	834870	Q8L9E4
AT5G22410	47.4509	65.4845	29.4173	0.449225	-1.15449	1.95426e-05	0.000108511	5	7426310	7427964	+	1275	PER60	GO:0004601;GO:0004601;GO:0004601;GO:0004601;GO:0005576;GO:0005576;GO:0006979;GO:0006979;GO:0006979;GO:0009505;GO:0009505;GO:0009506;GO:0009506;GO:0009664;GO:0016491;GO:0020037;GO:0020037;GO:0020037;GO:0042744;GO:0042744;GO:0042744;GO:0046872;GO:0046872;GO:0055114;GO:0055114;GO:0055114;GO:0098869;	K00430	EC:1.11.1.7	NOG254343	-	Peroxidase 60 [Source:UniProtKB/Swiss-Prot;Acc:Q9FMR0]	832302	Q9FMR0;Q67ZE7
AT5G24410	40.5872	57.0114	24.1629	0.423826	-1.23846	2.1122e-05	0.000116626	5	8332420	8334129	-	1201	PGL4	GO:0005737;GO:0005829;GO:0005829;GO:0005829;GO:0005975;GO:0005975;GO:0006098;GO:0006098;GO:0006098;GO:0009051;GO:0009051;GO:0016787;GO:0017057;GO:0017057;GO:0017057;GO:0017057;	K01057	EC:3.1.1.31	COG0363	G	Probable 6-phosphogluconolactonase 4[Source:UniProtKB/Swiss-Prot;Acc:Q9FIN1]	832512	Q9FIN1;A0A178UFN1
AT5G22530	40.7579	57.2296	24.2863	0.424367	-1.23662	2.35779e-05	0.000129032	5	7480413	7481206	+	794	-	GO:0005575;GO:0008150;	-	-	NOG302100	-	Uncharacterized protein At5g22530[Source:UniProtKB/TrEMBL;Acc:Q9FK86]	832314	Q9FK86
AT2G44240	18.8603	29.5336	8.18697	0.277208	-1.85096	2.75748e-05	0.000148962	2	18289824	18292374	+	1519	-	GO:0006979;GO:0006979;	-	-	NOG312303	-	At2g44240/F4I1.5[Source:UniProtKB/TrEMBL;Acc:O64859]	819032	O64859
AT4G14390	44.4576	61.1769	27.7383	0.453411	-1.14111	3.46618e-05	0.000184226	4	8289610	8292203	+	2270	-	GO:0005515;GO:0016020;GO:0016021;GO:0016021;GO:0016021;GO:0031347;GO:0031347;GO:0071446;GO:0071446;GO:2000031;GO:2000031;GO:0005515;GO:0016020;GO:0016021;GO:0016021;GO:0016021;GO:0031347;GO:0031347;GO:0071446;GO:0071446;GO:2000031;GO:2000031;GO:0005515;GO:0016020;GO:0016021;GO:0016021;GO:0016021;GO:0031347;GO:0031347;GO:0071446;GO:0071446;GO:2000031;GO:2000031;GO:0003674;GO:0005515;GO:0007165;GO:…	-	-	-	-	Ankyrin repeat family protein[Source:UniProtKB/TrEMBL;Acc:F4JVF4]	827084	A0A1P8B825
AT4G16350	46.4844	63.653	29.3159	0.460558	-1.11855	4.16356e-05	0.000218308	4	9242274	9243912	-	976	CBL6	GO:0005509;GO:0005509;GO:0005509;GO:0005773;GO:0005774;GO:0005774;GO:0016020;GO:0019722;GO:0019722;GO:0046872;GO:0005509;GO:0005509;GO:0005509;GO:0005773;GO:0005774;GO:0005774;GO:0016020;GO:0019722;GO:0019722;GO:0046872;	K06268	-	COG5126	DTZ	Calcineurin B-like protein 6[Source:UniProtKB/Swiss-Prot;Acc:Q9C5P6]	827330	Q9C5P6
AT1G47130	31.4952	47.8141	15.1762	0.317401	-1.65562	4.25081e-05	0.000222294	1	17291755	17292755	+	210	-	-	-	-	-	-	-	28717332	A0A1P8AQP2
AT3G60966	40.216	56.1085	24.3235	0.433508	-1.20587	4.35505e-05	0.000227144	3	22552560	22553668	+	1109	-	GO:0008150;GO:0016020;GO:0016021;GO:0016021;GO:0016567;GO:0016567;GO:0016567;GO:0043161;GO:0061630;	-	-	-	-	RING/U-box superfamily protein[Source:UniProtKB/TrEMBL;Acc:Q1G3N1]	3769752	Q1G3N1
AT4G21920	43.2393	59.254	27.2246	0.459455	-1.122	4.70135e-05	0.000243697	4	11635877	11636720	-	844	-	-	-	-	NOG298044	-	Uncharacterized protein AT4g21920[Source:UniProtKB/TrEMBL;Acc:O49715]	828281	O49715
AT1G52940	20.7564	31.8379	9.67497	0.303882	-1.71842	4.7297e-05	0.000244961	1	19716402	19723725	+	1267	PAP5	GO:0003993;GO:0003993;GO:0003993;GO:0016311;GO:0016787;GO:0016787;GO:0016787;GO:0046872;GO:0046872;	K22390	-	COG1409	R	purple acid phosphatase 5[Source:TAIR;Acc:AT1G52940]	841727	Q9C927;A0A2H1ZED5
AT3G28890	41.59	60.4176	22.7625	0.376753	-1.40831	4.94354e-05	0.00025509	3	10895977	10898900	-	2571	AtRLP43	GO:0005515;GO:0005886;GO:0005886;GO:0016020;GO:0016021;GO:0016021;GO:0005515;GO:0005886;GO:0005886;GO:0016020;GO:0016021;GO:0016021;	-	-	COG4886	S	Receptor-like protein 43 [Source:UniProtKB/Swiss-Prot;Acc:Q9LJW7]	822523	Q9LJW7
AT1G53990	38.1292	53.129	23.1294	0.435344	-1.19977	5.17736e-05	0.000265941	1	20151016	20152752	+	1104	GLIP3	GO:0005576;GO:0005576;GO:0006629;GO:0006629;GO:0006629;GO:0016042;GO:0016042;GO:0016298;GO:0016298;GO:0016298;GO:0016787;GO:0016788;GO:0016788;	-	-	NOG264096	-	GDSL esterase/lipase 3 [Source:UniProtKB/Swiss-Prot;Acc:Q9SYF5]	841837	Q9SYF5
AT2G46860	25.2907	37.5298	13.0517	0.347768	-1.5238	5.3551e-05	0.000274476	2	19253670	19255328	+	979	PPA3	GO:0000287;GO:0000287;GO:0004427;GO:0004427;GO:0004427;GO:0004427;GO:0004427;GO:0005737;GO:0005737;GO:0005737;GO:0005829;GO:0006796;GO:0006796;GO:0006796;GO:0016787;GO:0019915;GO:0019915;GO:0046872;	K01507	EC:3.6.1.1	COG0221	C	PPa3 [Source:UniProtKB/TrEMBL;Acc:A0A178VZ15]"	819299	O82793;A0A178VZ15
AT4G18150	6.88617	13.4145	0.357876	0.0266784	-5.22818	5.44641e-05	0.000278735	4	10050211	10054031	+	2518	-	GO:0005515;GO:0008150;GO:0016301;GO:0016301;GO:0016310;	-	-	-	-	Kinase-related protein of unknown function(DUF1296) [Source:TAIR;Acc:AT4G18150]	827540	F4JQR9
AT1G16960	32.5948	46.4541	18.7356	0.403314	-1.31003	6.44205e-05	0.000325824	1	5799741	5800887	+	865	-	GO:0043130;	-	-	NOG278278	-	At1g16960 [Source:UniProtKB/TrEMBL;Acc:Q9FZ55]"	838267	Q9FZ55;A0A178W8B5
AT3G21080	49.6515	66.7269	32.576	0.488199	-1.03446	6.61275e-05	0.000333533	3	7388258	7390031	-	1220	-	GO:0008150;GO:0016020;GO:0016021;GO:0016021;	-	-	COG1131	V	ABC transporter-like protein[Source:UniProtKB/TrEMBL;Acc:Q9LJC4]	821660	Q9LJC4;A0A384KH04
AT1G61750	14.9439	23.8818	6.00592	0.251485	-1.99145	9.17964e-05	0.000452329	1	22804427	22806351	-	1245	CRRSP1	GO:0003674;GO:0005576;GO:0005576;GO:0008150;GO:0016020;GO:0016021;	-	-	NOG290730	-	Cysteine-rich repeat secretory protein 1[Source:UniProtKB/Swiss-Prot;Acc:Q9SYB1]	842472	Q9SYB1
AT1G19900	30.4302	44.0136	16.8469	0.382765	-1.38547	9.42214e-05	0.000463411	1	6906899	6908805	-	1907	-	GO:0008150;	-	-	NOG69967	-	At1g19900/F6F9_4[Source:UniProtKB/TrEMBL;Acc:Q93Z02]	838578	Q93Z02;A0A178W9J5
AT3G58150	22.9798	34.3393	11.6202	0.338393	-1.56323	9.67496e-05	0.000474763	3	21532813	21534135	-	782	-	GO:0005739;GO:0005739;GO:0019216;GO:0019216;	-	-	-	-	Optic atrophy 3 protein (OPA3)[Source:UniProtKB/TrEMBL;Acc:F4J4P1]	824984	A0A384KNU5;F4J4P1
AT5G40460	46.932	63.2352	30.6288	0.484363	-1.04584	0.000101499	0.000496119	5	16202142	16203358	+	1217	SMR6	GO:0004860;GO:0004860;GO:0005515;GO:0005575;GO:0005634;GO:0005634;GO:0006469;GO:0007049;GO:0007049;GO:0032875;GO:0045786;GO:0045786;GO:0045839;GO:0045839;	-	-	NOG277841	-	Cyclin-dependent protein kinase inhibitor SMR6[Source:UniProtKB/Swiss-Prot;Acc:Q29Q81]	834044	Q29Q81
AT2G28160	38.4618	53.2172	23.7064	0.445465	-1.16661	0.000108023	0.000525842	2	12004658	12006276	+	1380	FIT	GO:0003677;GO:0003677;GO:0003700;GO:0003700;GO:0005515;GO:0005515;GO:0005634;GO:0005634;GO:0006351;GO:0006355;GO:0006355;GO:0006355;GO:0010039;GO:0010039;GO:0034756;GO:0034756;GO:0046983;GO:0046983;GO:0071281;GO:0071281;GO:0071369;GO:0071369;GO:0071732;GO:0071732;GO:0046983;GO:0046983;	-	-	NOG236355	-	Transcription factor FER-LIKE IRON DEFICIENCY-INDUCED TRANSCRIPTION FACTOR [Source:UniProtKB/Swiss-Prot;Acc:Q0V7X4]	817362	Q0V7X4;C0SV65
AT1G25460	28.0966	40.544	15.6491	0.385979	-1.37341	0.000117995	0.000570406	1	8942713	8944442	+	1256	-	GO:0003824;GO:0003824;GO:0005575;GO:0016491;GO:0016616;GO:0050662;GO:0050662;GO:0055114;	-	-	COG0451	M	NAD(P)-binding Rossmann-fold superfamily protein[Source:TAIR;Acc:AT1G25460]	839132	A0A178W577;F4ICH9
AT2G25297	43.5102	59.0692	27.9513	0.473196	-1.07949	0.00013364	0.000639777	2	10770676	10771335	-	591	-	GO:0016021;GO:0016021;GO:0016021;GO:0016021;	-	-	-	-	-	28718306	A0A1P8AXS0
AT5G40860	30.8846	43.3832	18.386	0.423806	-1.23852	0.000167149	0.000782361	5	16370368	16372294	+	1237	-	GO:0016020;GO:0016021;GO:0016021;GO:0008150;GO:0016021;GO:0016021;	-	-	-	-	Transmembrane protein[Source:UniProtKB/TrEMBL;Acc:Q1PDP3]	834087	Q9FKS1
AT1G66600	36.5713	50.4814	22.6611	0.4489	-1.15553	0.00018435	0.000854107	1	24848320	24849543	+	1020	WRKY63	GO:0003677;GO:0003700;GO:0003700;GO:0003700;GO:0003700;GO:0005634;GO:0005634;GO:0005634;GO:0005634;GO:0006351;GO:0006351;GO:0006355;GO:0006355;GO:0006355;GO:0006355;GO:0009738;GO:0009738;GO:0043565;GO:0043565;GO:0043565;GO:0044212;GO:0044212;GO:0044212;	-	-	euNOG25237	-	Probable WRKY transcription factor 63[Source:UniProtKB/Swiss-Prot;Acc:Q9C6H5]	842978	Q9C6H5;A0A384L7K9;C0SV19
AT1G05880	34.3085	47.7439	20.8731	0.437189	-1.19367	0.00019924	0.000918073	1	1775643	1778553	+	1827	ARI12	GO:0004842;GO:0004842;GO:0016567;GO:0016567;GO:0004842;GO:0004842;GO:0016567;GO:0016567;GO:0016740;GO:0046872;GO:0046872;GO:0000151;GO:0000151;GO:0000209;GO:0000209;GO:0004842;GO:0004842;GO:0005737;GO:0005737;GO:0006511;GO:0006511;GO:0010224;GO:0010224;GO:0016567;GO:0016567;GO:0016567;GO:0016740;GO:0031624;GO:0031624;GO:0032436;GO:0032436;GO:0042787;GO:0046872;GO:0046872;GO:0061630;GO:0061630;GO:…	K11968	EC:2.3.2.31	NOG298926	-	Probable E3 ubiquitin-protein ligase ARI12[Source:UniProtKB/Swiss-Prot;Acc:Q84RQ9]	837098	Q84RQ9
AT4G34410	7.47695	13.2314	1.72248	0.130181	-2.9414	0.000226089	0.00103276	4	16451876	16453260	+	1385	ERF109	GO:0003677;GO:0003677;GO:0003677;GO:0003700;GO:0003700;GO:0003700;GO:0005634;GO:0005634;GO:0006351;GO:0006355;GO:0006355;GO:0006355;GO:0009873;GO:0009873;GO:0010087;GO:0010087;GO:0010200;GO:0010200;GO:0010928;GO:0010928;GO:0050832;GO:0050832;GO:0051301;GO:0051301;GO:0090357;GO:0090357;	-	-	NOG290278	-	Ethylene-responsive transcription factor ERF109[Source:UniProtKB/Swiss-Prot;Acc:Q9SZ06]	829591	Q9SZ06
AT4G28530	36.952	50.3865	23.5175	0.466742	-1.0993	0.000286744	0.00128948	4	14090489	14094902	-	1594	anac074	GO:0003677;GO:0003677;GO:0003677;GO:0003700;GO:0003700;GO:0005634;GO:0005634;GO:0006351;GO:0006355;GO:0006355;GO:0006355;GO:0043068;GO:0043565;GO:0045893;GO:0080187;GO:0003677;GO:0003677;GO:0003677;GO:0005634;GO:0005634;GO:0006351;GO:0006355;GO:0006355;GO:0006355;	-	-	NOG275178	-	At4g28530 [Source:UniProtKB/TrEMBL;Acc:Q8GUJ6]"	828971	O49461
AT4G11880	25.3828	36.3803	14.3852	0.395412	-1.33857	0.000310937	0.00139089	4	7142922	7147391	+	1496	AGL14	GO:0000977;GO:0000977;GO:0003677;GO:0003677;GO:0003677;GO:0003700;GO:0003700;GO:0005634;GO:0005634;GO:0005634;GO:0006351;GO:0006351;GO:0006355;GO:0006355;GO:0006355;GO:0045944;GO:0045944;GO:0046983;GO:0046983;GO:0000977;GO:0000977;GO:0000981;GO:0000982;GO:0000982;GO:0003677;GO:0003677;GO:0003677;GO:0003700;GO:0003700;GO:0003700;GO:0003700;GO:0005515;GO:0005515;GO:0005634;GO:0005634;GO:0005634;GO:…	-	-	COG5068	K	Agamous-like MADS-box protein AGL14[Source:UniProtKB/Swiss-Prot;Acc:Q38838]	826795	Q38838
AT3G48180	40.943	54.8939	26.9921	0.491715	-1.02411	0.00035785	0.00158048	3	17790312	17790919	-	608	-	GO:0005575;GO:0008150;GO:0016740;GO:0016740;	-	-	NOG325487	-	At3g48180 [Source:UniProtKB/TrEMBL;Acc:Q9STS0]"	823973	Q9STS0;A0A384KQX6
AT2G41690	18.6656	27.9141	9.4171	0.33736	-1.56764	0.000366349	0.00161381	2	17381647	17382851	+	1085	HSFB3	GO:0000978;GO:0000978;GO:0003677;GO:0003700;GO:0003700;GO:0003700;GO:0003700;GO:0005515;GO:0005634;GO:0005634;GO:0005634;GO:0005634;GO:0005737;GO:0005737;GO:0006351;GO:0006355;GO:0006355;GO:0006355;GO:0034605;GO:0034605;GO:0043565;GO:0043565;GO:0043565;GO:0046686;GO:0046686;GO:0061408;GO:0061408;	K09419	-	COG5169	K	Heat stress transcription factor B-3[Source:UniProtKB/Swiss-Prot;Acc:O22230]	818767	O22230
AT3G13432	38.9761	54.0423	23.9098	0.442428	-1.17649	0.000377448	0.0016584	3	4371441	4372226	+	621	-	GO:0003674;GO:0008150;GO:0016021;GO:0016021;	-	-	NOG246906	-	Transmembrane protein[Source:UniProtKB/TrEMBL;Acc:Q56YQ1]	5007996	Q56YQ1;A0A384K8B7
AT1G04580	19.6074	29.0474	10.1673	0.350025	-1.51447	0.000391419	0.00171438	1	1252005	1257893	-	4604	AAO4	GO:0003824;GO:0005506;GO:0005506;GO:0005737;GO:0005829;GO:0005829;GO:0009055;GO:0009055;GO:0009688;GO:0009688;GO:0009851;GO:0009851;GO:0016491;GO:0016491;GO:0016491;GO:0016614;GO:0018479;GO:0018479;GO:0018479;GO:0018488;GO:0018488;GO:0019760;GO:0019760;GO:0022900;GO:0046872;GO:0046872;GO:0046872;GO:0050302;GO:0050302;GO:0050660;GO:0050660;GO:0050660;GO:0051536;GO:0051536;GO:0051536;GO:0051537;GO:…	K22417	-	COG4630	F	Benzaldehyde dehydrogenase (NAD(+))[Source:UniProtKB/Swiss-Prot;Acc:Q7G191]	839488	Q7G191;A0A178WM01
AT2G43140	41.4496	55.4886	27.4106	0.493986	-1.01746	0.000410685	0.00179149	2	17931254	17935748	-	2848	-	GO:0001046;GO:0001228;GO:0003677;GO:0003677;GO:0003700;GO:0003700;GO:0005634;GO:0005634;GO:0005634;GO:0005634;GO:0006351;GO:0006355;GO:0006355;GO:0006355;GO:0006366;GO:0010629;GO:0010629;GO:0045944;GO:0046983;GO:0046983;GO:0071215;GO:0071215;GO:0003677;GO:0003677;GO:0046983;GO:0046983;	-	-	NOG274232	-	Basic helix-loop-helix (BHLH) DNA-bindingsuperfamily protein [Source:UniProtKB/TrEMBL;Acc:F4IQ66]	818916	F4IQ66;A0A178VYF7
AT1G33950	20.1703	31.0836	9.257	0.29781	-1.74753	0.000414551	0.00180669	1	12332834	12340409	-	1203	IAN7	GO:0005525;GO:0000166;GO:0005525;GO:0005525;GO:0005525;GO:0005525;	-	-	NOG86579	S	Immune-associated nucleotide-binding protein 7[Source:UniProtKB/Swiss-Prot;Acc:Q9C8V2]	840292	Q9C8V2
AT3G57100	8.24571	14.1545	2.33687	0.165097	-2.59862	0.00042424	0.00184553	3	21133013	21134482	-	1470	-	GO:0003674;GO:0008150;GO:0016020;GO:0016021;GO:0016021;	-	-	NOG285627	-	UPF0496 protein At3g57100 [Source:UniProtKB/Swiss-Prot;Acc:Q9M1J0]	824877	Q9M1J0
AT5G48190	11.9141	19.1532	4.6751	0.24409	-2.03451	0.000450035	0.00194597	5	19542778	19544429	+	1270	-	GO:0008150;GO:0016740;GO:0016740;	-	-	-	-	Gb [Source:UniProtKB/TrEMBL;Acc:Q9LDS4]"	834872	Q9LDS4
AT5G22240	17.999	27.0409	8.95718	0.331246	-1.59403	0.000469416	0.00202387	5	7364689	7365426	+	738	OFP10	GO:0005634;GO:0005634;GO:0006351;GO:0006355;GO:0045892;GO:0045892;GO:0045892;	-	-	NOG315032	-	Transcription repressor OFP10[Source:UniProtKB/Swiss-Prot;Acc:Q9FMS7]	832284	Q9FMS7
AT5G37490	21.0205	30.7415	11.2995	0.367565	-1.44393	0.000471212	0.0020294	5	14887429	14889151	+	1723	PUB21	GO:0004842;GO:0004842;GO:0010200;GO:0010200;GO:0016567;GO:0016567;GO:0016567;GO:0016740;	-	-	NOG287305	-	U-box domain-containing protein 21[Source:UniProtKB/Swiss-Prot;Acc:Q5PNY6]	833727	Q5PNY6
AT3G56790	32.7233	44.8561	20.5905	0.459034	-1.12333	0.000483492	0.00207776	3	21033777	21034455	-	679	-	GO:0000398;GO:0000398;GO:0000398;GO:0046540;GO:0046540;GO:0046540;	-	-	NOG268901	-	RNA splicing factor-like protein[Source:UniProtKB/TrEMBL;Acc:Q9LES8]	824846	Q9LES8
AT5G23350	33.3757	46.2976	20.4538	0.441789	-1.17857	0.000492428	0.00211284	5	7858545	7859201	-	657	-	-	-	-	NOG320152	-	GEM-like protein 6 [Source:UniProtKB/Swiss-Prot;Acc:Q9FMW6]	832399	Q9FMW6
AT3G29639	15.1726	23.3987	6.94644	0.296873	-1.75208	0.000500013	0.00214216	3	11478633	11480033	-	945	-	-	-	-	NOG253691	-	BEST Arabidopsis thaliana protein match is: SPOCdomain / Transcription elongation factor S-II protein(TAIR:AT5G11430.1); Has 45 Blast hits to 45 proteins in 8species: Archae - 0; Bacteria - 0; Metazoa - 0; Fungi - 0;Plants - 45; Viruses - 0; Oth /.../aryotes - 0 (source:NCBI BLink). [Source:TAIR;Acc:AT3G29639]	5008042	A8MS19
AT1G56060	30.0756	43.3954	16.7559	0.386122	-1.37287	0.000522361	0.00222865	1	20966528	20967180	-	552	-	GO:0003006;GO:0005575;GO:0005886;GO:0008150;GO:0016021;GO:0016021;GO:0005575;GO:0008150;GO:0016021;GO:0016021;	-	-	-	-	unknown protein; BEST Arabidopsis thaliana proteinmatch is: unknown protein (TAIR:AT2G32210.1); Has 180Blast hits to 180 proteins in 22 species: Archae - 0;Bacteria - 0; Metazoa - 0; Fungi - 10; Plants - 170;Viruses - 0; Other Eukaryotes - 0 (so /.../NCBI BLink).[Source:TAIR;Acc:AT1G56060]	842057	F4I3J1
AT1G15625	6.2669	11.1354	1.3984	0.125581	-2.99331	0.000622439	0.00262076	1	5374755	5375910	+	978	-	GO:0016020;GO:0016021;GO:0016021;GO:0016874;GO:0016874;	-	-	-	-	E3 ubiquitin-protein ligase[Source:UniProtKB/TrEMBL;Acc:Q9M9D3]	28717242	Q9M9D3
AT3G27940	35.9334	48.317	23.5499	0.487404	-1.03681	0.000684328	0.00286305	3	10373251	10376480	+	1064	LBD26	GO:0008150;GO:0008150;GO:0008150;	-	-	NOG248884	-	LOB domain-containing protein 26[Source:UniProtKB/Swiss-Prot;Acc:Q9LIJ0]	822418	Q9LIJ0
AT4G30430	11.1199	17.9219	4.31791	0.240929	-2.05332	0.000711791	0.00296124	4	14878783	14880331	-	1124	TET9	GO:0005886;GO:0005886;GO:0005886;GO:0006811;GO:0009506;GO:0009506;GO:0016020;GO:0016021;GO:0016021;GO:0016021;	-	-	NOG325206	-	Tetraspanin-9 [Source:UniProtKB/Swiss-Prot;Acc:Q9M0B7]	829166	Q9M0B7
AT1G73510	7.91774	13.5297	2.3058	0.170426	-2.55279	0.000733938	0.00304324	1	27642386	27643295	-	910	-	GO:0008150;	-	-	NOG254582	-	Uncharacterized protein T9L24.31[Source:UniProtKB/TrEMBL;Acc:Q9FX44]	843686	Q9FX44
AT4G28460	36.0052	48.8563	23.1542	0.473923	-1.07727	0.000757409	0.00313399	4	14065992	14066661	+	670	PIP1	GO:0005515;GO:0005576;GO:0006952;GO:0006952;GO:0006952;GO:0008150;GO:0016021;GO:0045087;GO:0045087;GO:0048046;GO:0048046;GO:0048046;GO:2000280;GO:2000280;	-	-	-	-	PAMP-induced secreted peptide 1[Source:UniProtKB/Swiss-Prot;Acc:Q1PE40]	828963	Q1PE40;A0A178UT12
AT5G44570	29.6739	40.9687	18.379	0.448612	-1.15646	0.000766597	0.00316924	5	17964416	17966496	+	852	-	GO:0016021;GO:0016021;GO:0031930;GO:0031930;GO:0016021;GO:0016021;GO:0016021;GO:0016021;	-	-	-	-	unknown protein; FUNCTIONS IN: molecular_functionunknown; INVOLVED IN: biological_process unknown; LOCATEDIN: endomembrane system; EXPRESSED IN: leaf whorl,hypocotyl, sepal, flower, leaf; EXPRESSED DURING: petaldifferentiation and expansion stag /.../08 eight leavesvisible; Has 7 Blast hits to 7 proteins in 2 species:Archae - 0; Bacteria - 0; Metazoa - 0; Fungi - 0; Plants -7; Viruses - 0; Other …	834484	F4KAA4
AT4G28850	13.9506	21.4691	6.43206	0.299595	-1.73891	0.000798945	0.00329208	4	14244290	14246037	+	1181	XTH26	GO:0004553;GO:0004553;GO:0005576;GO:0005618;GO:0005618;GO:0005618;GO:0005975;GO:0005975;GO:0006073;GO:0006073;GO:0008152;GO:0010411;GO:0010411;GO:0016740;GO:0016762;GO:0016762;GO:0016762;GO:0016787;GO:0016798;GO:0042546;GO:0042546;GO:0048046;GO:0048046;GO:0048046;GO:0071555;GO:0071555;	K08235	EC:2.4.1.207	COG2273	G	Probable xyloglucan endotransglucosylase/hydrolaseprotein 26 [Source:UniProtKB/Swiss-Prot;Acc:Q9SVV2]	829006	Q9SVV2;A0A178URX5
AT5G64800	17.452	25.9063	8.99777	0.34732	-1.52566	0.000848995	0.00347298	5	25905956	25906713	+	758	CLE21	GO:0005576;GO:0005615;GO:0005615;GO:0007275;GO:0030154;GO:0045168;GO:0045168;GO:0048046;GO:0048046;GO:0048731;GO:0048731;	-	-	NOG330433	-	CLAVATA3/ESR (CLE)-related protein 21[Source:UniProtKB/Swiss-Prot;Acc:Q9LV97]	28721288	Q9LV97;A0A178UE01
AT5G56795	23.2134	32.9145	13.5123	0.410527	-1.28445	0.000879649	0.00358724	5	22971713	22972690	-	741	MT1B	-	-	-	-	-	MT1B [Source:UniProtKB/TrEMBL;Acc:A0A178UJC4]"	3771524	Q38803;A0A178UJC4
AT1G68630	11.4837	18.222	4.7454	0.260422	-1.94108	0.000889007	0.0036198	1	25768539	25770260	+	1402	PCR12	GO:0016020;GO:0016021;GO:0016021;	-	-	-	-	Protein PLANT CADMIUM RESISTANCE 12[Source:UniProtKB/Swiss-Prot;Acc:Q9SX26]	843193	Q9SX26;A0A178WLR9
AT5G44420	27.68	38.376	16.984	0.44257	-1.17602	0.000906356	0.00368538	5	17906968	17907638	-	579	PDF1.2A	GO:0003674;GO:0005576;GO:0005576;GO:0006952;GO:0006952;GO:0006952;GO:0006952;GO:0009625;GO:0009625;GO:0009723;GO:0009723;GO:0009753;GO:0009753;GO:0009861;GO:0009861;GO:0031640;GO:0031640;GO:0050832;GO:0050832;	K20727	-	NOG303825	-	Defensin-like protein 16 [Source:UniProtKB/Swiss-Prot;Acc:Q9FI23]	834469	Q9FI23
AT2G20150	7.82172	13.3066	2.33687	0.175618	-2.50949	0.000936447	0.00379473	2	8697300	8699299	+	1284	-	GO:0008150;	-	-	-	-	Uncharacterized protein At2g20150/T2G17.5[Source:UniProtKB/TrEMBL;Acc:Q84X45]	816535	Q84X45
AT5G44565	57.2686	77.9413	36.5959	0.469532	-1.0907	0.000946597	0.00383259	5	17951442	17953180	+	796	-	GO:0016021;GO:0016021;GO:0003674;GO:0008150;GO:0016021;GO:0016021;GO:0016021;GO:0016021;	-	-	NOG270964	-	unknown protein; FUNCTIONS IN: molecular_functionunknown; INVOLVED IN: biological_process unknown; LOCATEDIN: endomembrane system; Has 35333 Blast hits to 34131proteins in 2444 species: Archae - 798; Bacteria - 22429;Metazoa - 974; Fungi - 991; /.../ - 531; Viruses - 0;Other Eukaryotes - 9610 (source: NCBI BLink).[Source:TAIR;Acc:AT5G44565]	2746190	A0A1P8BDH8
AT3G13433	31.4035	42.7034	20.1036	0.470772	-1.0869	0.000964592	0.00389688	3	4374214	4374784	+	503	-	GO:0003674;GO:0008150;GO:0016021;GO:0016021;	-	-	-	-	Transmembrane protein[Source:UniProtKB/TrEMBL;Acc:F4JDB5]	7922438	F4JDB5
AT3G14630	23.9939	34.5093	13.4785	0.390575	-1.35633	0.000986843	0.00397856	3	4917327	4919702	+	1991	CYP72A9	GO:0004497;GO:0004497;GO:0004497;GO:0005506;GO:0005506;GO:0016020;GO:0016021;GO:0016021;GO:0016491;GO:0016705;GO:0016705;GO:0020037;GO:0020037;GO:0046872;GO:0055114;GO:0055114;GO:0055114;GO:0004497;GO:0004497;GO:0004497;GO:0005506;GO:0005506;GO:0016491;GO:0016705;GO:0016705;GO:0020037;GO:0020037;GO:0046872;GO:0055114;GO:0055114;GO:0055114;	-	-	-	-	Cytochrome P450, family 72, subfamily A,polypeptide 9 [Source:UniProtKB/TrEMBL;Acc:A0A1I9LTL1]	820691	F4IW82
AT2G23270	19.0291	30.6214	7.43675	0.242861	-2.04179	0.00107559	0.00430488	2	9903215	9903845	+	631	-	GO:0016021;GO:0016021;GO:0071456;GO:0071456;	-	-	NOG305478	-	At2g23270 [Source:UniProtKB/TrEMBL;Acc:O22181]"	816859	O22181;A0A178VZN1
AT3G03280	43.6385	62.7275	24.5496	0.39137	-1.3534	0.00111403	0.00444374	3	765420	766387	+	968	-	-	-	-	NOG237993	-	At3g03280 [Source:UniProtKB/TrEMBL;Acc:Q9M9P6]"	821302	Q9M9P6
AT5G59990	28.0024	38.7698	17.2351	0.44455	-1.16958	0.00112376	0.00447956	5	24150934	24153201	-	1538	-	GO:0005515;GO:0005515;GO:0005634;GO:0005634;GO:0005634;GO:0009416;GO:0009909;GO:0009909;	-	-	NOG296228	-	CCT motif family protein[Source:UniProtKB/TrEMBL;Acc:Q9FJD8]	836121	B3H573
AT1G60830	11.212	17.6469	4.77715	0.270707	-1.8852	0.00115254	0.00458198	1	22395003	22396133	-	520	-	GO:0000243;GO:0000243;GO:0003676;GO:0003676;GO:0003723;GO:0008187;GO:0008187;GO:0016607;GO:0016607;GO:0030628;GO:0030628;GO:0071004;GO:0071004;GO:0089701;GO:0089701;GO:0000243;GO:0000243;GO:0003676;GO:0003676;GO:0003723;GO:0008187;GO:0008187;GO:0016607;GO:0016607;GO:0030628;GO:0030628;GO:0071004;GO:0071004;GO:0089701;GO:0089701;	K12837	-	NOG298004	-	RNA-binding (RRM/RBD/RNP motifs) family protein[Source:UniProtKB/TrEMBL;Acc:Q9C6C1]	842376	Q9C6C1
AT4G05540	10.7291	17.072	4.38616	0.256922	-1.9606	0.00115907	0.00460407	4	2818521	2821065	-	2325	-	GO:0000184;GO:0000184;GO:0003723;GO:0004004;GO:0004004;GO:0005737;GO:0005737;GO:0008150;GO:0016787;	K10706	EC:3.6.4.-	-	-	P-loop containing nucleoside triphosphatehydrolases superfamily protein[Source:UniProtKB/TrEMBL;Acc:F4JGH5]	825906	F4JGH5
AT1G14185	27.9273	38.3865	17.4682	0.455062	-1.13586	0.00129588	0.00509446	1	4850117	4852096	+	1890	-	GO:0016614;GO:0016614;GO:0050660;GO:0050660;GO:0055114;GO:0055114;	-	-	COG2303	E	At1g14180/F7A19_27[Source:UniProtKB/TrEMBL;Acc:Q9XI69]	837978	Q9XI69
AT1G21320	18.935	27.5462	10.3238	0.374783	-1.41587	0.00135965	0.00531642	1	7462327	7466164	-	2718	NSRB	GO:0003676;GO:0003676;GO:0003723;GO:0003723;GO:0016020;GO:0016021;GO:0016021;GO:0000398;GO:0000398;GO:0003676;GO:0003676;GO:0003723;GO:0005634;GO:0016607;GO:0016607;GO:0035614;GO:0035614;GO:0003676;GO:0003676;GO:0003676;GO:0003723;GO:0003723;	-	-	-	-	Nuclear speckle RNA-binding protein B[Source:UniProtKB/Swiss-Prot;Acc:F4HWF9]	838729	F4HWF9
AT1G20680	6.4091	11.1619	1.65627	0.148385	-2.75258	0.00136004	0.00531689	1	7169309	7170856	+	1178	-	GO:0008150;	-	-	-	-	Protein of unknown function (DUF833)[Source:TAIR;Acc:AT1G20680]	838656	F4HUM3
AT1G80590	12.0948	18.8968	5.29289	0.280095	-1.83601	0.00136219	0.00532357	1	30296166	30297224	-	820	WRKY66	GO:0003677;GO:0003700;GO:0003700;GO:0003700;GO:0003700;GO:0005634;GO:0005634;GO:0005634;GO:0006351;GO:0006355;GO:0006355;GO:0006355;GO:0043565;GO:0043565;GO:0043565;GO:0044212;GO:0044212;	-	-	NOG331053	-	Probable WRKY transcription factor 66[Source:UniProtKB/Swiss-Prot;Acc:Q9M8M6]	844398	Q9M8M6
AT1G76955	35.1447	46.9058	23.3837	0.498524	-1.00426	0.00136828	0.00534647	1	28918791	28919764	-	846	-	GO:0003674;GO:0008150;	-	-	-	-	At1g76955 [Source:UniProtKB/TrEMBL;Acc:Q0V819]"	2745854	Q0V819;A0A178WAG6
AT1G13550	14.335	21.6891	6.98091	0.321862	-1.63548	0.00140849	0.00549182	1	4636984	4638330	-	1270	-	GO:0008150;	-	-	euNOG07507	P	Putative uncharacterized protein[Source:UniProtKB/TrEMBL;Acc:Q3EDD3]	837916	Q3EDD3
AT2G20510	11.0157	17.3253	4.70617	0.271636	-1.88025	0.0014592	0.0056686	2	8836018	8838710	-	1590	ATTIM44-1	GO:0005739;GO:0005743;GO:0005744;GO:0006626;GO:0015462;GO:0016020;GO:0030150;GO:0051087;GO:0005739;GO:0005743;GO:0005743;GO:0005743;GO:0005744;GO:0005744;GO:0006626;GO:0006626;GO:0015462;GO:0015462;GO:0016020;GO:0030150;GO:0030150;GO:0051087;GO:0051087;	K17804	-	NOG240138	-	translocase inner membrane subunit 44-1[Source:TAIR;Acc:AT2G20510]	816572	Q1PF33
AT3G16900	17.0322	25.0349	9.02952	0.360678	-1.47122	0.00147848	0.00574114	3	5772080	5773071	+	806	-	-	-	-	NOG307293	-	Protein LURP-one-related 13[Source:UniProtKB/Swiss-Prot;Acc:Q9LSQ1]	820945	Q9LSQ1;A0A178VH41
AT5G24540	8.52211	13.9247	3.11952	0.224028	-2.15825	0.00174432	0.00665843	5	8384681	8388028	-	1895	BGLU31	GO:0004553;GO:0004553;GO:0005975;GO:0005975;GO:0008152;GO:0008422;GO:0008422;GO:0008422;GO:0009651;GO:0009651;GO:0016787;GO:0016798;GO:0019762;GO:0019762;GO:0051707;GO:0051707;GO:0102483;GO:0102483;GO:1901657;GO:0004553;GO:0004553;GO:0005975;GO:0005975;	K01188	EC:3.2.1.21	COG2723	G	Beta-glucosidase 31 [Source:UniProtKB/Swiss-Prot;Acc:Q9FLU9]	832525	Q9FLU9
AT3G47580	10.401	16.4489	4.35306	0.264641	-1.91789	0.00183767	0.00697945	3	17532612	17536059	+	3360	-	GO:0000166;GO:0004672;GO:0004672;GO:0004672;GO:0004674;GO:0004674;GO:0005515;GO:0005515;GO:0005524;GO:0005524;GO:0005524;GO:0005886;GO:0006468;GO:0006468;GO:0009506;GO:0009506;GO:0016020;GO:0016021;GO:0016021;GO:0016301;GO:0016310;GO:0016740;GO:0046777;GO:0046777;	-	-	COG4886	S	Leucine-rich repeat protein kinase family protein[Source:UniProtKB/TrEMBL;Acc:Q9SN80]	823912	Q9SN80
AT2G17660	19.8472	28.2956	11.3988	0.402848	-1.31169	0.00190499	0.00721087	2	7673145	7673712	+	568	-	GO:0005886;GO:0005886;GO:0010204;GO:0010204;	-	-	NOG314903	-	At2g17660 [Source:UniProtKB/TrEMBL;Acc:Q9SEY4]"	816273	Q9SEY4;A0A178W022
AT1G13540	28.0811	38.0714	18.0908	0.47518	-1.07345	0.00206068	0.0077483	1	4635463	4636805	-	1254	-	GO:0003674;GO:0008150;	-	-	NOG262688	-	At1g13540 [Source:UniProtKB/TrEMBL;Acc:Q6NM24]"	837914	Q6NM24;A0A178W3B7
AT2G04515	26.4612	36.1968	16.7255	0.462071	-1.11381	0.00207972	0.00780998	2	1573637	1574508	+	872	-	GO:0003674;GO:0008150;GO:0016020;GO:0016021;GO:0016021;	-	-	-	-	Transmembrane protein[Source:UniProtKB/TrEMBL;Acc:Q5S4Y8]	814993	Q5S4Y8
AT5G52720	17.5916	25.4731	9.71012	0.381191	-1.39141	0.00223268	0.0083264	5	21378702	21379744	+	749	-	GO:0005737;GO:0030001;GO:0046872;GO:0046914;GO:0046916;GO:0005737;GO:0030001;GO:0046872;GO:0046872;GO:0046914;GO:0046916;	-	-	-	-	Copper transport protein family[Source:TAIR;Acc:AT5G52720]	835349	F4KHL6
AT5G27765	7.73361	12.8049	2.66232	0.207914	-2.26594	0.00227111	0.00845244	5	9834152	9834968	+	388	-	GO:0016021;GO:0016021;	-	-	-	-	Transmembrane protein[Source:UniProtKB/TrEMBL;Acc:A0A1P8BD36]	28721204	A0A1P8BD36
AT1G61110	4.2855	7.92283	0.648175	0.0818111	-3.61156	0.00237223	0.0087751	1	22516602	22518292	+	1337	NAC025	GO:0003677;GO:0003677;GO:0003677;GO:0003700;GO:0003700;GO:0003700;GO:0005634;GO:0005634;GO:0005634;GO:0006351;GO:0006355;GO:0006355;GO:0006355;GO:0009793;GO:0009793;GO:0045893;GO:0045893;	-	-	NOG265262	-	NAC transcription factor 25[Source:UniProtKB/Swiss-Prot;Acc:Q8GY42]	842404	Q8GY42
AT4G13310	15.5688	23.7967	7.34082	0.30848	-1.69675	0.00240566	0.00888354	4	7750305	7753210	+	1999	CYP71A20	GO:0005506;GO:0005506;GO:0016705;GO:0016705;GO:0020037;GO:0020037;GO:0055114;GO:0055114;GO:0004497;GO:0005506;GO:0005506;GO:0009506;GO:0009506;GO:0016020;GO:0016020;GO:0016020;GO:0016021;GO:0016021;GO:0016491;GO:0016705;GO:0016705;GO:0016709;GO:0016709;GO:0020037;GO:0020037;GO:0044550;GO:0046872;GO:0055114;GO:0055114;GO:0055114;	-	-	COG2124	Q	Cytochrome P450 71A20 [Source:UniProtKB/Swiss-Prot;Acc:Q9T0K2]	826961	Q9T0K2
AT4G37410	39.8945	53.9435	25.8455	0.479121	-1.06154	0.00246852	0.00908316	4	17590772	17592920	+	1722	CYP81F4	GO:0004497;GO:0004497;GO:0004497;GO:0005506;GO:0005506;GO:0005783;GO:0005783;GO:0016020;GO:0016020;GO:0016020;GO:0016021;GO:0016021;GO:0016491;GO:0016705;GO:0016705;GO:0016709;GO:0016709;GO:0020037;GO:0020037;GO:0042343;GO:0042343;GO:0042343;GO:0044550;GO:0046872;GO:0055114;GO:0055114;GO:0055114;GO:0098542;	K00517	EC:1.14.-.-	-	-	Cytochrome P450 81F4 [Source:UniProtKB/Swiss-Prot;Acc:Q9SZU1]	829895	Q9SZU1
AT5G43890	26.0527	35.4468	16.6586	0.46996	-1.08939	0.00282786	0.0102668	5	17648576	17650375	-	1800	YUC5	GO:0004497;GO:0004497;GO:0004497;GO:0004499;GO:0004499;GO:0005575;GO:0009851;GO:0009851;GO:0009851;GO:0016020;GO:0016021;GO:0016021;GO:0016491;GO:0016491;GO:0016491;GO:0050660;GO:0050660;GO:0050661;GO:0050661;GO:0055114;GO:0055114;GO:0055114;GO:0103075;GO:0103075;	K11816	EC:1.14.13.168	COG2072	P	Flavin-containing monooxygenase[Source:UniProtKB/TrEMBL;Acc:A0A178UK83]	834411	Q9LKC0;A0A178UK83
AT5G28380	4.02023	7.71638	0.324088	0.042	-4.57347	0.00295068	0.010652	5	10338539	10341007	-	1603	-	GO:0005515;GO:0003723;GO:0004519;GO:0005515;GO:0005739;GO:0005739;GO:0009451;GO:0009507;GO:0031425;GO:0090305;	-	-	NOG259414	-	Tetratricopeptide repeat (TPR)-like superfamilyprotein [Source:UniProtKB/TrEMBL;Acc:Q3E8X7]	832923	A0A1P8BD48
AT4G37290	23.713	34.1377	13.2882	0.389253	-1.36122	0.00314918	0.0112944	4	17549607	17550257	-	651	PIP2	GO:0005576;GO:0016021;GO:0045087;GO:0045087;GO:0048046;GO:0048046;GO:0048046;GO:0080167;GO:0080167;GO:2000280;GO:2000280;	-	-	-	-	unknown protein; FUNCTIONS IN: molecular_functionunknown; INVOLVED IN: response to karrikin; LOCATED IN:endomembrane system; EXPRESSED IN: cotyledon, hypocotyl,leaf; EXPRESSED DURING: LP.04 four leaves visible; BESTArabidopsis thaliana protein m /.../s: unknown protein(TAIR:AT2G23270.1); Has 30201 Blast hits to 17322 proteinsin 780 species: Archae - 12; Bacteria - 1396; Metazoa -17338; Fungi - 34…	829883	F4JRC5;A0A178V346
AT3G24900	27.6178	37.2469	17.9887	0.48296	-1.05003	0.00317271	0.0113658	3	9099060	9101991	-	2932	AtRLP39	GO:0004672;GO:0004672;GO:0005515;GO:0005886;GO:0009506;GO:0009506;GO:0016020;GO:0016021;GO:0016021;GO:0046777;GO:0046777;GO:0005515;GO:0005886;GO:0005886;GO:0016020;GO:0016021;GO:0016021;	-	-	-	-	Receptor like protein 39[Source:UniProtKB/TrEMBL;Acc:A0A1I9LR86]	822088	F4J7T6
AT5G45090	19.4243	28.2241	10.6245	0.376434	-1.40953	0.00323572	0.0115653	5	18202617	18205000	-	1299	PP2A7	GO:0005515;GO:0007165;GO:0007165;GO:0005515;GO:0007165;GO:0007165;GO:0030246;GO:0030246;	-	-	NOG309950	-	Uncharacterized protein PHLOEM PROTEIN 2-LIKE A7[Source:UniProtKB/Swiss-Prot;Acc:Q9FHE5]	834541	Q9FHE5
AT4G04540	33.5628	50.28	16.8455	0.335034	-1.57762	0.00342979	0.0121746	4	2259498	2262320	+	2495	CRK39	GO:0004672;GO:0004672;GO:0005524;GO:0005524;GO:0006468;GO:0006468;GO:0016020;GO:0016021;GO:0016021;GO:0016301;GO:0016310;GO:0000166;GO:0004672;GO:0004672;GO:0004674;GO:0004674;GO:0004674;GO:0005524;GO:0005524;GO:0005524;GO:0005886;GO:0005886;GO:0006468;GO:0006468;GO:0006468;GO:0016020;GO:0016021;GO:0016021;GO:0016301;GO:0016310;GO:0016740;GO:0004672;GO:0004672;GO:0005524;GO:0005524;GO:0006468;GO:…	-	-	COG0515	T	Putative cysteine-rich receptor-like protein kinase39 [Source:UniProtKB/Swiss-Prot;Acc:Q9SYS7]	825785	Q9SYS7
AT5G39670	6.90235	11.5003	2.30444	0.200382	-2.31918	0.00365864	0.012904	5	15883179	15884067	+	889	CML46	GO:0005509;GO:0005509;GO:0005509;GO:0005575;GO:0008150;GO:0016020;GO:0016021;GO:0016021;GO:0046872;	-	-	KOG0027	T	Probable calcium-binding protein CML46[Source:UniProtKB/Swiss-Prot;Acc:Q93Z27]	833963	Q93Z27;A0A178UPR1
AT4G25220	14.9604	21.7008	8.22008	0.378791	-1.40053	0.00371482	0.0130755	4	12920742	12922885	+	1935	RHS15	GO:0005215;GO:0006810;GO:0008643;GO:0008643;GO:0016020;GO:0016021;GO:0016021;GO:0016021;GO:0022857;GO:0022857;GO:0055062;GO:0055062;GO:0055085;GO:0055085;	-	-	COG2271	G	Putative glycerol-3-phosphate transporter 2[Source:UniProtKB/Swiss-Prot;Acc:Q9SB41]	828625	Q9SB41
AT1G66465	22.6208	31.0115	14.2301	0.458864	-1.12386	0.00380686	0.0133632	1	24788868	24790516	+	1302	-	GO:0016021;GO:0016021;GO:0016021;GO:0016021;	-	-	-	-	Transmembrane protein[Source:UniProtKB/TrEMBL;Acc:A0A1P8ASK0]	28717403	A0A1P8ASK0;A0A384LDR6
AT1G66570	12.1192	18.5565	5.68183	0.30619	-1.7075	0.0038879	0.0136254	1	24835244	24837441	-	1740	SUC7	GO:0005773;GO:0005886;GO:0005886;GO:0005887;GO:0005887;GO:0005985;GO:0005985;GO:0008506;GO:0008515;GO:0008515;GO:0008643;GO:0015293;GO:0015293;GO:0015770;GO:0015770;GO:0016020;GO:0016020;GO:0016021;GO:0055085;GO:0005887;GO:0005887;GO:0008515;GO:0008515;GO:0015770;GO:0015770;GO:0016020;GO:0016021;GO:0005887;GO:0005887;GO:0008515;GO:0008515;GO:0015770;GO:0015770;GO:0016020;GO:0016021;	K15378	-	NOG317436	-	Sucrose transport protein SUC7[Source:UniProtKB/Swiss-Prot;Acc:Q67YF8]	842975	Q67YF8
AT5G16740	2.48019	4.96038	0	0	-Inf	0.00450675	0.0155305	5	5501044	5502856	-	1281	AVT1H	GO:0003333;GO:0003333;GO:0005774;GO:0005774;GO:0006865;GO:0015171;GO:0015171;GO:0016020;GO:0016021;GO:0016021;	-	-	COG0814	E	Amino acid transporter AVT1H[Source:UniProtKB/Swiss-Prot;Acc:Q9LFE3]	831537	Q9LFE3
AT5G16170	39.4757	54.7437	24.2078	0.442203	-1.17722	0.00455749	0.0156848	5	5277787	5279821	+	1445	-	GO:0008375;GO:0008375;GO:0016020;GO:0016020;GO:0016020;GO:0016021;GO:0016021;GO:0016740;GO:0016757;GO:0016757;	-	-	NOG250206	-	At5g16170 [Source:UniProtKB/TrEMBL;Acc:Q4V3A2]"	831475	Q4V3A2
AT1G76210	6.14969	10.219	2.08036	0.203577	-2.29635	0.00574077	0.0192408	1	28594950	28595996	-	1047	-	-	-	-	NOG235786	-	At1g76210 [Source:UniProtKB/TrEMBL;Acc:Q9SGR3]"	843954	Q9SGR3;A0A178WD94
AT5G36970	25.3671	33.9425	16.7917	0.494711	-1.01534	0.00575528	0.0192812	5	14604199	14605310	-	1031	NHL25	GO:0003674;GO:0009814;GO:0009814;GO:0009863;GO:0009863;GO:0016020;GO:0016021;GO:0016021;	-	-	-	-	NHL25 [Source:UniProtKB/TrEMBL;Acc:A0A178UFH9]"	833667	A0A178UFH9;F4K5V1
AT4G26770	12.7442	18.7667	6.72167	0.35817	-1.48128	0.00585133	0.0195588	4	13482064	13484943	+	1845	CDS3	GO:0004605;GO:0004605;GO:0004605;GO:0004605;GO:0004605;GO:0005789;GO:0005789;GO:0006629;GO:0006655;GO:0008654;GO:0016020;GO:0016020;GO:0016020;GO:0016021;GO:0016021;GO:0016024;GO:0016024;GO:0016024;GO:0016740;GO:0016772;GO:0016772;GO:0016779;	K00981	EC:2.7.7.41	-	-	Phosphatidate cytidylyltransferase 3[Source:UniProtKB/Swiss-Prot;Acc:Q1PE48]	828784	Q1PE48;A0A178V2S1
AT1G16150	12.7029	19.0717	6.33409	0.332119	-1.59023	0.00605952	0.0201667	1	5532298	5535060	+	2586	WAKL4	GO:0000166;GO:0004672;GO:0004672;GO:0004674;GO:0004674;GO:0004674;GO:0004674;GO:0005509;GO:0005509;GO:0005524;GO:0005524;GO:0005524;GO:0006468;GO:0006468;GO:0007166;GO:0016020;GO:0016021;GO:0016021;GO:0016021;GO:0016301;GO:0016310;GO:0016740;GO:0030247;GO:0030247;	-	-	COG0515	T	Wall-associated receptor kinase-like 4[Source:UniProtKB/Swiss-Prot;Acc:Q9S9M2]	838184	Q9S9M2
AT3G22360	12.3263	18.3218	6.33069	0.345527	-1.53313	0.00612897	0.0203635	3	7904097	7905576	+	1229	AOX1B	GO:0005739;GO:0005739;GO:0005739;GO:0005739;GO:0005743;GO:0005743;GO:0009916;GO:0009916;GO:0009916;GO:0009916;GO:0009916;GO:0010230;GO:0010230;GO:0016020;GO:0016021;GO:0016021;GO:0016491;GO:0046872;GO:0046872;GO:0055114;GO:0055114;GO:0055114;GO:0070469;GO:0070469;GO:0102721;GO:0102721;	K17893	EC:1.10.3.11	NOG80852	S	Ubiquinol oxidase 1b, mitochondrial[Source:UniProtKB/Swiss-Prot;Acc:O23913]	821805	O23913
AT5G23370	24.9401	33.5512	16.3291	0.486691	-1.03892	0.0061915	0.0205368	5	7863216	7864291	-	1076	-	GO:0003674;GO:0008150;	-	-	NOG264012	-	Putative GEM-like protein 8[Source:UniProtKB/Swiss-Prot;Acc:Q9FMW4]	832401	Q9FMW4;A0A178U882
AT4G12350	28.3396	38.0086	18.6707	0.491224	-1.02555	0.00620926	0.0205848	4	7324756	7326867	+	1248	MYB42	GO:0000981;GO:0001135;GO:0003677;GO:0003677;GO:0003677;GO:0003700;GO:0003700;GO:0005634;GO:0005634;GO:0005634;GO:0005634;GO:0006355;GO:0006355;GO:0006357;GO:0030154;GO:0030154;GO:0043565;GO:0043565;GO:0044212;GO:0044212;GO:0044212;GO:2000652;GO:2000652;	K09422	-	-	-	Myb domain protein 42[Source:UniProtKB/TrEMBL;Acc:Q9SPG1]	826844	Q9SPG1
AT1G63870	3.77951	6.87639	0.682644	0.0992737	-3.33244	0.00631368	0.0208836	1	23707131	23711944	-	3139	-	GO:0005515;GO:0007165;GO:0007165;GO:0043531;GO:0043531;	-	-	-	-	Disease resistance protein (TIR-NBS-LRR class)family [Source:UniProtKB/TrEMBL;Acc:Q9CAK0]	842691	Q9CAK0
AT3G18905	2.33444	4.66887	0	0	-Inf	0.00654996	0.021578	3	6520205	6520792	+	588	-	-	-	-	-	-	F-box/associated interaction domain protein[Source:UniProtKB/TrEMBL;Acc:Q9LHM8]	28719285	Q9LHM8
AT2G03040	2.30271	4.60541	0	0	-Inf	0.00673013	0.0221009	2	892666	893588	-	674	-	GO:0005783;GO:0005783;GO:0005793;GO:0005793;GO:0005794;GO:0005794;GO:0006886;GO:0006886;GO:0006888;GO:0006888;GO:0007030;GO:0007030;GO:0016020;GO:0016021;GO:0016021;GO:0030134;GO:0030134;	-	-	-	-	Emp24/gp25L/p24 family/GOLD family protein[Source:UniProtKB/TrEMBL;Acc:Q9SLM5]	814833	Q9SLM5
AT1G65360	2.27188	4.54376	0	0	-Inf	0.00691256	0.0226373	1	24281337	24282233	+	763	AGL23	GO:0000977;GO:0000981;GO:0000982;GO:0000982;GO:0003677;GO:0003677;GO:0003677;GO:0003700;GO:0003700;GO:0005634;GO:0005634;GO:0005634;GO:0006351;GO:0006355;GO:0006355;GO:0006357;GO:0007275;GO:0007275;GO:0008134;GO:0008134;GO:0009553;GO:0009553;GO:0009658;GO:0009658;GO:0043565;GO:0043565;GO:0044212;GO:0044212;GO:0045944;GO:0046983;GO:0046983;	-	-	COG5068	K	Agamous-like MADS-box protein AGL23[Source:UniProtKB/Swiss-Prot;Acc:O80807]	842846	O80807
AT4G04710	27.1373	38.4615	15.8131	0.411142	-1.28229	0.00695614	0.0227518	4	2390307	2392989	-	1795	CPK22	GO:0000166;GO:0004672;GO:0004672;GO:0004674;GO:0004674;GO:0005509;GO:0005509;GO:0005524;GO:0005524;GO:0005524;GO:0006468;GO:0006468;GO:0016301;GO:0016310;GO:0004672;GO:0004672;GO:0005509;GO:0005509;GO:0005524;GO:0005524;GO:0006468;GO:0006468;GO:0016301;GO:0016310;GO:0000166;GO:0004672;GO:0004672;GO:0004674;GO:0004683;GO:0004683;GO:0005509;GO:0005509;GO:0005516;GO:0005524;GO:0005524;GO:0005524;GO:…	K13412	EC:2.7.11.1	COG0515	T	calcium-dependent protein kinase 22[Source:TAIR;Acc:AT4G04710]	825806	Q9ZSA3
AT3G46710	17.8428	24.9018	10.7838	0.433051	-1.20739	0.00701748	0.0229334	3	17206183	17209203	-	3021	RPP13L2	GO:0000166;GO:0005515;GO:0005515;GO:0005524;GO:0005524;GO:0005886;GO:0006952;GO:0006952;GO:0007165;GO:0009626;GO:0043531;GO:0043531;	-	-	NOG288883	-	Putative disease resistance RPP13-like protein 2[Source:UniProtKB/Swiss-Prot;Acc:Q9STE5]	823824	Q9STE5
AT5G46960	8.93396	13.8396	4.02829	0.291069	-1.78057	0.00721225	0.0234826	5	19062146	19062814	-	669	PMEI12	GO:0004857;GO:0004857;GO:0005576;GO:0009793;GO:0009793;GO:0030599;GO:0030599;GO:0043086;GO:0046910;GO:0046910;GO:0046910;GO:0048046;GO:0048046;GO:0071669;GO:0071669;GO:0071944;	-	-	NOG255438	-	Pectinesterase inhibitor 12[Source:UniProtKB/Swiss-Prot;Acc:Q9FJR5]	834742	Q9FJR5
AT4G17980	15.5859	22.1458	9.02612	0.407577	-1.29485	0.00742695	0.0241155	4	9978703	9980555	-	1570	anac071	GO:0003677;GO:0003677;GO:0003677;GO:0005634;GO:0005634;GO:0006351;GO:0006355;GO:0006355;GO:0006355;GO:0003677;GO:0003677;GO:0003677;GO:0003700;GO:0003700;GO:0005634;GO:0005634;GO:0006351;GO:0006355;GO:0006355;GO:0006355;GO:0008283;GO:0008283;GO:0043565;GO:0043565;GO:0071365;GO:0071365;	-	-	NOG246406	-	NAC domain containing protein 71[Source:TAIR;Acc:AT4G17980]	827523	O49697
AT5G66890	9.96558	16.5876	3.3436	0.201573	-2.31063	0.00746902	0.0242322	5	26712944	26714472	-	1337	-	GO:0006952;GO:0006952;	-	-	NOG286175	-	Probable disease resistance protein At5g66890[Source:UniProtKB/Swiss-Prot;Acc:Q9FKZ2]	836823	Q9FKZ2
AT3G04181	24.1398	32.2712	16.0084	0.496058	-1.01142	0.00783159	0.0252978	3	1098825	1099529	+	482	-	GO:0003674;GO:0005575;GO:0008150;	-	-	-	-	unknown protein; FUNCTIONS IN: molecular_functionunknown; INVOLVED IN: biological_process unknown; LOCATEDIN: cellular_component unknown; Has 30201 Blast hits to17322 proteins in 780 species: Archae - 12; Bacteria -1396; Metazoa - 17338; Fungi - /.../ Plants - 5037;Viruses - 0; Other Eukaryotes - 2996 (source: NCBI BLink).[Source:TAIR;Acc:AT3G04181]	6240404	B3H4V9
AT1G70130	17.8454	26.6964	8.99437	0.336913	-1.56955	0.00846762	0.0270649	1	26409601	26411828	-	2140	LECRK52	GO:0000166;GO:0002229;GO:0002229;GO:0004672;GO:0004672;GO:0004674;GO:0004675;GO:0004675;GO:0005524;GO:0005524;GO:0005524;GO:0005886;GO:0005886;GO:0005886;GO:0006468;GO:0006468;GO:0006952;GO:0006952;GO:0007178;GO:0016020;GO:0016021;GO:0016021;GO:0016301;GO:0016310;GO:0016740;GO:0030246;GO:0030246;GO:0030246;GO:0042742;GO:0042742;	-	-	COG0515	T	Putative L-type lectin-domain containing receptorkinase V.2 [Source:UniProtKB/Swiss-Prot;Acc:O04533]	843349	O04533
AT5G23160	12.4714	18.1887	6.7541	0.371336	-1.4292	0.00846915	0.0270661	5	7795256	7796346	-	1005	-	GO:0008150;GO:0016020;GO:0016021;GO:0016021;	-	-	NOG252945	-	Uncharacterized protein At5g23160[Source:UniProtKB/Swiss-Prot;Acc:Q9FMY4]	832380	Q9FMY4;A0A178UMK5
AT3G46070	2.93712	5.55014	0.324088	0.0583926	-4.09807	0.00889521	0.0282338	3	16920445	16920957	-	513	-	GO:0003676;GO:0003676;GO:0003700;GO:0003700;GO:0005634;GO:0006355;GO:0006355;GO:0010200;GO:0010200;	-	-	-	-	C2H2-type zinc finger family protein[Source:UniProtKB/TrEMBL;Acc:Q9LX86]	823750	Q9LX86
AT1G55010	15.9335	22.5789	9.28807	0.41136	-1.28153	0.0089934	0.0285188	1	20516916	20517531	+	533	PDF1.5	GO:0003674;GO:0005576;GO:0005576;GO:0006952;GO:0006952;GO:0006952;GO:0031640;GO:0031640;GO:0050832;GO:0050832;	-	-	NOG281254	-	Defensin-like protein 18 [Source:UniProtKB/Swiss-Prot;Acc:Q9FZ31]	841943	Q9FZ31;A0A178WL19
AT5G22560	8.33589	12.9683	3.70352	0.285583	-1.80802	0.00916788	0.0290139	5	7491356	7493269	-	1914	-	GO:0016020;GO:0016021;GO:0016021;	-	-	-	-	Emb [Source:UniProtKB/TrEMBL;Acc:Q9FK83]"	832319	Q9FK83
AT1G71520	16.9587	23.4935	10.4238	0.44369	-1.17238	0.00918514	0.0290608	1	26938369	26939267	+	899	ERF020	GO:0003677;GO:0003677;GO:0003677;GO:0003700;GO:0003700;GO:0003700;GO:0005634;GO:0005634;GO:0006351;GO:0006355;GO:0006355;GO:0006355;GO:0009873;GO:0009873;GO:0010200;GO:0010200;	-	-	NOG322230	-	Ethylene-responsive transcription factor ERF020[Source:UniProtKB/Swiss-Prot;Acc:Q9C9I8]	843492	Q9C9I8
AT2G28270	22.4492	30.052	14.8465	0.494028	-1.01734	0.00925271	0.0292317	2	12053542	12054538	+	997	-	GO:0004791;GO:0005737;GO:0098869;	-	-	NOG322449	-	Cysteine/Histidine-rich C1 domain family protein[Source:UniProtKB/TrEMBL;Acc:Q9SL28]	817373	Q9SL28;A0A178VWF4
AT2G30942	18.2248	25.0502	11.3995	0.455066	-1.13585	0.00984237	0.0308845	2	13170779	13172168	+	678	-	GO:0003674;GO:0005783;GO:0005783;GO:0016020;GO:0016021;GO:0016021;GO:0090153;GO:0090153;GO:1904222;GO:1904222;	-	-	-	-	Protein of unknown function (DUF3317)[Source:TAIR;Acc:AT2G30942]	2745572	A0A178VR36;F4IPU5
AT1G55775	17.3663	23.9502	10.7824	0.450201	-1.15136	0.00987958	0.0309849	1	20852491	20853395	-	711	-	-	-	-	-	-	-	28717362	A0A178W2N2;A0A384L4K4
AT5G12030	21.9858	29.554	14.4177	0.487841	-1.03552	0.00999727	0.031284	5	3883957	3884838	-	882	HSP17.7	GO:0000302;GO:0000302;GO:0005737;GO:0005829;GO:0005829;GO:0006457;GO:0006457;GO:0006457;GO:0006972;GO:0006972;GO:0009408;GO:0009408;GO:0009408;GO:0009644;GO:0009644;GO:0009651;GO:0009651;GO:0042542;GO:0042542;GO:0042542;GO:0043621;GO:0043621;GO:0051082;GO:0051082;GO:0051082;GO:0051259;GO:0051259;	K13993	-	COG0071	O	17.7 kDa class II heat shock protein[Source:UniProtKB/Swiss-Prot;Acc:O81822]	831076	O81822;A0A178UFY9
AT2G21900	6.738	10.8488	2.62717	0.242161	-2.04596	0.010098	0.031573	2	9333844	9336278	-	970	WRKY59	GO:0003677;GO:0003700;GO:0003700;GO:0003700;GO:0005634;GO:0005634;GO:0006351;GO:0006351;GO:0006355;GO:0006355;GO:0006355;GO:0043565;GO:0043565;	-	-	NOG287090	-	At2g21900 [Source:UniProtKB/TrEMBL;Acc:Q1LYW5]"	816726	Q9SJ09;Q1LYW5
AT3G50570	12.3036	17.8854	6.72167	0.375818	-1.41189	0.0102165	0.0319195	3	18766749	18767607	-	859	-	GO:0003674;GO:0008150;GO:0003674;GO:0008150;	-	-	NOG283506	-	Hydroxyproline-rich glycoprotein family protein[Source:UniProtKB/TrEMBL;Acc:A0A1I9LTN0]	824221	A0A1I9LTN0
AT5G39860	9.09304	13.9013	4.2848	0.30823	-1.69792	0.0106548	0.0331562	5	15957368	15958559	+	856	PRE1	GO:0003700;GO:0003700;GO:0005515;GO:0005634;GO:0005634;GO:0006351;GO:0006355;GO:0006355;GO:0006355;GO:0006355;GO:0009640;GO:0009640;GO:0009740;GO:0009740;GO:0009741;GO:0009741;GO:0009742;GO:0009742;GO:0009826;GO:0009826;GO:0040008;GO:0040008;GO:0046983;GO:0046983;GO:0048510;GO:0048510;	-	-	NOG315177	-	Transcription factor PRE1 [Source:UniProtKB/Swiss-Prot;Acc:Q9FLE9]	833982	Q9FLE9;A0A178UFD8
AT1G52130	13.114	18.8216	7.40636	0.393503	-1.34555	0.0106887	0.0332329	1	19400510	19402789	-	1613	JAL13	GO:0030246;GO:0030246;GO:0030246;GO:0030246;GO:0030246;GO:0030246;	-	-	-	-	Jacalin-related lectin 13 [Source:UniProtKB/Swiss-Prot;Acc:Q9ZU13]	841643	Q9ZU13
AT5G65130	4.59837	7.83282	1.36393	0.17413	-2.52176	0.0117112	0.035987	5	26017185	26018349	+	1165	-	GO:0003677;GO:0003677;GO:0003677;GO:0003700;GO:0003700;GO:0003700;GO:0005634;GO:0005634;GO:0006351;GO:0006351;GO:0006355;GO:0006355;GO:0006355;GO:0009873;GO:0003677;GO:0003677;GO:0003677;GO:0003700;GO:0003700;GO:0003700;GO:0005634;GO:0005634;GO:0005634;GO:0006351;GO:0006355;GO:0006355;GO:0006355;GO:0009873;GO:0009873;GO:0043565;GO:0043565;	-	-	NOG331618	-	Integrase-type DNA-binding superfamily protein[Source:TAIR;Acc:AT5G65130]	836637	Q9FJQ2
AT2G46770	3.41654	6.18491	0.648175	0.104799	-3.2543	0.0121485	0.0371293	2	19220725	19222916	-	1384	NAC043	GO:0003677;GO:0003677;GO:0003677;GO:0003700;GO:0003700;GO:0005634;GO:0005634;GO:0006351;GO:0006355;GO:0006355;GO:0006355;GO:0009834;GO:0009834;GO:0010047;GO:0010047;GO:0045893;GO:0045893;	-	-	NOG247781	-	NAC domain-containing protein 43[Source:UniProtKB/Swiss-Prot;Acc:Q84WP6]	819290	Q84WP6
AT4G08867	2.77662	5.22848	0.324768	0.0621152	-4.00891	0.0125146	0.0381303	4	5659793	5660903	+	1111	-	-	-	-	NOG327672	-	Putative uncharacterized protein[Source:UniProtKB/TrEMBL;Acc:Q2V3K6]	3770196	Q2V3K6
AT4G11070	6.65417	10.6122	2.69611	0.254057	-1.97678	0.0125217	0.0381422	4	6759098	6760794	+	1178	WRKY41	GO:0003677;GO:0003700;GO:0003700;GO:0003700;GO:0003700;GO:0005634;GO:0005634;GO:0005634;GO:0006351;GO:0006355;GO:0006355;GO:0006355;GO:0043565;GO:0043565;GO:0043565;GO:0044212;GO:0044212;GO:0003700;GO:0006355;GO:0043565;	-	-	NOG268249	-	Probable WRKY transcription factor 41[Source:UniProtKB/Swiss-Prot;Acc:Q8H0Y8]	826708	Q8H0Y8
AT5G52270	7.0807	11.1736	2.98777	0.267394	-1.90296	0.0125244	0.0381454	5	21221432	21222605	-	875	-	GO:0000139;GO:0000139;GO:0000149;GO:0005484;GO:0005484;GO:0005783;GO:0005783;GO:0005789;GO:0005789;GO:0005793;GO:0005793;GO:0006887;GO:0006888;GO:0006888;GO:0006890;GO:0006890;GO:0006906;GO:0012507;GO:0012507;GO:0016020;GO:0016021;GO:0016021;GO:0016192;GO:0031201;GO:0031201;GO:0048280;GO:0048280;GO:0016020;GO:0016021;GO:0016021;GO:0016192;	K08517	-	COG5143	U	SNARE-like superfamily protein[Source:TAIR;Acc:AT5G52270]	835303	F4KG48
AT1G68765	18.6782	27.7359	9.62051	0.346862	-1.52757	0.0128997	0.0391178	1	25829917	25830781	-	865	IDA	GO:0005102;GO:0005102;GO:0005576;GO:0005576;GO:0005576;GO:0005615;GO:0005615;GO:0009723;GO:0009723;GO:0010102;GO:0010102;GO:0010227;GO:0010227;GO:0010227;GO:0010227;GO:0010468;GO:0010468;GO:0045490;GO:0045490;GO:0048046;GO:0048046;GO:0050829;GO:0050829;GO:0060305;GO:0060305;GO:0060866;GO:0060866;	-	-	NOG331339	-	IDA [Source:UniProtKB/TrEMBL;Acc:A0A178WMB5]"	843208	Q8LAD7;A0A178WMB5
AT5G03360	8.99186	13.6665	4.31723	0.315899	-1.66247	0.0129559	0.0392431	5	822077	825184	+	3108	-	GO:0005575;GO:0005622;GO:0005622;GO:0035556;GO:0035556;	-	-	-	-	DC1 domain-containing protein[Source:TAIR;Acc:AT5G03360]	831864	F4KFA3
AT5G45180	6.85396	12.0537	1.65423	0.137238	-2.86525	0.0130713	0.0395272	5	18274179	18276586	-	1380	FMO2	GO:0004497;GO:0004497;GO:0004497;GO:0004499;GO:0004499;GO:0016491;GO:0050660;GO:0050660;GO:0050661;GO:0050661;GO:0055114;GO:0055114;GO:0055114;GO:0055114;	K00485	EC:1.14.13.8	COG2072	P	Putative flavin-containing monooxygenase 2[Source:UniProtKB/Swiss-Prot;Acc:Q9FKE7]	834554	Q9FKE7
AT5G43300	16.972	23.3271	10.6168	0.455129	-1.13565	0.0136543	0.041013	5	17376619	17379282	-	1741	GDPD3	GO:0005623;GO:0006071;GO:0006071;GO:0006629;GO:0006629;GO:0008081;GO:0008081;GO:0008889;GO:0008889;GO:0008889;GO:0016787;GO:0030643;GO:0046475;GO:0046475;GO:0006629;GO:0006629;GO:0008081;GO:0008081;	K18696	EC:3.1.4.46	COG0584	C	Glycerophosphodiester phosphodiesterase GDPD3[Source:UniProtKB/Swiss-Prot;Acc:Q680A6]	834348	Q680A6
AT5G59810	1.95697	3.91394	0	0	-Inf	0.0148859	0.0442196	5	24096807	24100593	-	2631	SBT5.4	GO:0004252;GO:0004252;GO:0004252;GO:0004252;GO:0005783;GO:0005783;GO:0005886;GO:0005886;GO:0006508;GO:0006508;GO:0006508;GO:0008233;GO:0008236;GO:0010074;GO:0010074;GO:0016020;GO:0016787;GO:0040008;GO:0040008;	-	-	-	-	Subtilisin-like protease SBT5.4[Source:UniProtKB/Swiss-Prot;Acc:F4JXC5]	836102	F4JXC5
AT3G60700	1.95359	3.90718	0	0	-Inf	0.0149293	0.0443265	3	22438223	22439294	+	986	-	GO:0008150;	-	-	-	-	Uncharacterized protein T4C21_110[Source:UniProtKB/TrEMBL;Acc:Q9LZZ3]	825241	Q9LZZ3
AT1G73965	13.5352	19.2166	7.85384	0.4087	-1.29088	0.0157335	0.0464584	1	27815627	27816468	+	842	CLE13	GO:0005576;GO:0005615;GO:0005615;GO:0007275;GO:0007275;GO:0016020;GO:0016021;GO:0016021;GO:0030154;GO:0033612;GO:0033612;GO:0045168;GO:0045168;GO:0048046;GO:0048046;GO:0048046;	-	-	NOG306015	-	CLAVATA3/ESR (CLE)-related protein 13[Source:UniProtKB/Swiss-Prot;Acc:Q6NMF0]	843734	Q6NMF0;A0A178WCL2
AT1G53610	6.87868	10.802	2.95534	0.273591	-1.86991	0.0159131	0.0469011	1	20008996	20009320	-	285	-	GO:0008150;GO:0016020;GO:0016021;GO:0016021;	-	-	NOG310170	-	Transmembrane protein[Source:UniProtKB/TrEMBL;Acc:Q9C8L7]	841796	Q9C8L7
AT5G36140	5.91915	9.53249	2.3058	0.241889	-2.04758	0.0164783	0.0483746	5	14212174	14213293	-	1029	CYP716A2	GO:0005506;GO:0005506;GO:0006722;GO:0016020;GO:0016021;GO:0016705;GO:0016705;GO:0016709;GO:0020037;GO:0020037;GO:0055114;GO:0055114;	K20667	EC:1.14.14.126	COG2124	Q	-	833611	A0A140JWM8
AT2G28970	12.2146	17.4153	7.01401	0.402751	-1.31204	0.0166305	0.0487672	2	12443721	12448365	+	3050	-	GO:0004672;GO:0004672;GO:0005515;GO:0005524;GO:0005524;GO:0006468;GO:0006468;GO:0016020;GO:0016021;GO:0016021;GO:0016301;GO:0016310;GO:0000166;GO:0004672;GO:0004672;GO:0004674;GO:0005515;GO:0005524;GO:0005524;GO:0005524;GO:0006468;GO:0006468;GO:0016020;GO:0016021;GO:0016021;GO:0016301;GO:0016310;GO:0016740;	-	-	-	-	Leucine-rich repeat protein kinase family protein[Source:UniProtKB/TrEMBL;Acc:O81067]	817446	A0A1P8AX40
AT4G01190	13.1275	18.5936	7.66151	0.412052	-1.2791	0.0167873	0.049148	4	504135	506403	-	1554	ATPIPK10	GO:0000166;GO:0005524;GO:0005524;GO:0016301;GO:0016307;GO:0016307;GO:0016307;GO:0016310;GO:0016740;GO:0046488;GO:0046488;GO:0046488;GO:0046854;GO:0000166;GO:0005524;GO:0005524;GO:0016301;GO:0016307;GO:0016307;GO:0016307;GO:0016308;GO:0016308;GO:0016310;GO:0016740;GO:0046488;GO:0046488;GO:0046488;GO:0046854;GO:0000166;GO:0005524;GO:0005524;GO:0016301;GO:0016307;GO:0016307;GO:0016308;GO:0016308;GO:…	K00889	EC:2.7.1.68	COG5253	T	phosphatidylinositol phosphate kinase 10[Source:TAIR;Acc:AT4G01190]	828066	Q9M149
AT2G02310	10.9147	15.6891	6.1404	0.391381	-1.35335	0.0172283	0.0503025	2	608586	610283	-	1250	PP2B6	GO:0005515;GO:0030246;GO:0030246;	-	-	NOG239655	-	Putative F-box protein PP2-B6[Source:UniProtKB/Swiss-Prot;Acc:Q9ZVR0]	814762	Q9ZVR0
AT1G60989	28.3606	38.3752	18.3459	0.478067	-1.06472	0.0176274	0.0512659	1	22462160	22462721	+	477	SCRL7	GO:0005576;GO:0005576;GO:0006952;GO:0007165;GO:0007165;GO:0031640;GO:0031640;GO:0050832;GO:0050832;	-	-	-	-	Defensin-like protein 249 [Source:UniProtKB/Swiss-Prot;Acc:P82626]	3767593	P82626
AT2G43580	18.488	24.8919	12.0842	0.485467	-1.04256	0.017707	0.0514721	2	18078649	18080094	-	1047	-	GO:0000272;GO:0000272;GO:0004568;GO:0004568;GO:0004568;GO:0004568;GO:0005975;GO:0005975;GO:0005975;GO:0006032;GO:0006032;GO:0006032;GO:0006952;GO:0006952;GO:0008061;GO:0008061;GO:0008061;GO:0008152;GO:0009620;GO:0009620;GO:0016787;GO:0016798;GO:0016998;GO:0016998;GO:0030247;	K01183	EC:3.2.1.14	COG3979	G	Endochitinase At2g43580 [Source:UniProtKB/Swiss-Prot;Acc:O24598]	818960	O24598
AT4G38830	17.8351	24.8968	10.7734	0.43272	-1.2085	0.0183749	0.0532121	4	18122175	18124943	+	2162	CRK26	GO:0000166;GO:0004672;GO:0004672;GO:0004674;GO:0004674;GO:0004674;GO:0005524;GO:0005524;GO:0005524;GO:0005886;GO:0005886;GO:0006468;GO:0006468;GO:0006468;GO:0016020;GO:0016021;GO:0016021;GO:0016301;GO:0016310;GO:0016740;GO:0042742;	-	-	COG0515	T	Cysteine-rich receptor-like protein kinase 26[Source:UniProtKB/Swiss-Prot;Acc:Q9T0J1]	830038	Q9T0J1
AT4G13700	9.27406	14.9108	3.6373	0.243937	-2.03542	0.0185576	0.0536404	4	7957072	7958919	-	1459	ATPAP23	GO:0003993;GO:0003993;GO:0003993;GO:0005576;GO:0016311;GO:0016787;GO:0016787;GO:0016787;GO:0046872;GO:0046872;GO:0046872;GO:0003993;GO:0003993;GO:0003993;GO:0016311;GO:0016787;GO:0016787;GO:0016787;GO:0046872;GO:0046872;	K22390	-	COG1409	R	purple acid phosphatase 23[Source:TAIR;Acc:AT4G13700]	827004	Q6TPH1
AT4G27220	6.85066	10.6473	3.05398	0.286831	-1.80173	0.0192579	0.0553835	4	13633941	13637119	-	3179	-	GO:0000166;GO:0005515;GO:0005524;GO:0005886;GO:0006952;GO:0007165;GO:0043531;GO:0043531;GO:0000166;GO:0005515;GO:0005524;GO:0005524;GO:0005886;GO:0006952;GO:0006952;GO:0007165;GO:0043531;GO:0043531;	-	-	COG4886	S	NB-ARC domain-containing disease resistance protein[Source:TAIR;Acc:AT4G27220]	828830	O81825
AT4G34550	9.46459	13.8279	5.10124	0.368908	-1.43867	0.0210889	0.059801	4	16502532	16504254	+	1723	-	GO:0003674;GO:0005575;GO:0008150;GO:0010099;GO:0010099;GO:0003674;GO:0005575;GO:0008150;GO:0010099;GO:0010099;	-	-	NOG240569	-	At4g34550 [Source:UniProtKB/TrEMBL;Acc:O65680]"	829606	O65680
AT1G07550	16.6802	22.4773	10.8831	0.48418	-1.04639	0.0211648	0.059959	1	2322543	2326570	-	2819	-	GO:0000166;GO:0003677;GO:0004672;GO:0004672;GO:0004674;GO:0004674;GO:0005515;GO:0005515;GO:0005524;GO:0005524;GO:0005524;GO:0006468;GO:0006468;GO:0016020;GO:0016021;GO:0016021;GO:0016301;GO:0016310;GO:0016740;	-	-	COG0515	T	Probable LRR receptor-like serine/threonine-proteinkinase At1g07550 [Source:UniProtKB/Swiss-Prot;Acc:C0LGD8]	837269	C0LGD8
AT3G25880	17.2633	23.2286	11.2981	0.48639	-1.03982	0.0213733	0.0604618	3	9469105	9470033	-	818	-	GO:0008641;GO:0008641;GO:0019781;GO:0019781;GO:0045116;GO:0045116;GO:0005737;GO:0008641;GO:0008641;GO:0019781;GO:0019781;GO:0019781;GO:0045116;GO:0045116;GO:0045116;	-	-	-	-	NAD(P)-binding Rossmann-fold superfamily protein[Source:UniProtKB/TrEMBL;Acc:A0A1I9LPS6]	822183	A0A1I9LPS6
AT5G09876	8.01546	12.0716	3.95935	0.32799	-1.60828	0.0214231	0.0605677	5	3079887	3080435	+	511	-	GO:0003674;GO:0005575;GO:0008150;	-	-	-	-	unknown protein; FUNCTIONS IN: molecular_functionunknown; INVOLVED IN: biological_process unknown; LOCATEDIN: cellular_component unknown; Has 5 Blast hits to 5proteins in 2 species: Archae - 0; Bacteria - 0; Metazoa -0; Fungi - 0; Plants - 5; Vi /.../- 0; Other Eukaryotes -0 (source: NCBI BLink). [Source:TAIR;Acc:AT5G09876]	7922554	F4KFD1
AT2G07676	1.81954	3.63908	0	0	-Inf	0.0214744	0.0606767	2	3272619	3272975	+	357	-	GO:0008150;	-	-	-	-	unknown protein; BEST Arabidopsis thaliana proteinmatch is: unknown protein (TAIR:ATMG00970.1); Has 9 Blasthits to 9 proteins in 2 species: Archae - 0; Bacteria - 0;Metazoa - 0; Fungi - 0; Plants - 9; Viruses - 0; OtherEukaryotes - 0 (source: NC /.../nk).[Source:TAIR;Acc:AT2G07676]	815350	P92531;F4IL89
AT4G02810	18.6193	24.8635	12.3752	0.497723	-1.00658	0.0218742	0.0616374	4	1256144	1257320	+	1177	FAF1	GO:0008150;	-	-	NOG296214	-	Protein FANTASTIC FOUR 1 [Source:UniProtKB/Swiss-Prot;Acc:Q9SY06]	828170	Q9SY06
AT4G30320	13.2009	18.45	7.95181	0.430992	-1.21427	0.0220329	0.0620184	4	14835792	14836531	+	740	-	GO:0003674;GO:0005576;GO:0005576;GO:0005615;GO:0005615;GO:0008150;	-	-	COG2340	S	CAP (Cysteine-rich secretory proteins, Antigen 5,and Pathogenesis-related 1 protein) superfamily protein[Source:UniProtKB/TrEMBL;Acc:Q9M0C8]	829155	Q9M0C8;A0A178UUV4
AT1G53620	10.1368	14.756	5.51765	0.373926	-1.41918	0.0227333	0.0637283	1	20011429	20011972	-	544	-	GO:0016020;GO:0016021;GO:0016021;GO:0071456;GO:0071456;	-	-	NOG245869	-	Transmembrane protein[Source:UniProtKB/TrEMBL;Acc:Q9C8L8]	841797	Q9C8L8;A0A178W501
AT1G18310	2.46722	4.61036	0.324088	0.0702956	-3.83042	0.0244277	0.0677704	1	6301200	6303956	-	1950	-	GO:0016787;GO:0052861;GO:0052861;	K01180	EC:3.2.1.6	-	-	Glycosyl hydrolase family 81 protein[Source:UniProtKB/TrEMBL;Acc:F4IAQ0]	838411	F4IAQ0
AT3G15540	20.0153	26.9046	13.1261	0.487875	-1.03542	0.0247775	0.0685645	3	5264001	5265695	+	1010	IAA19	GO:0003700;GO:0003700;GO:0005515;GO:0005515;GO:0005515;GO:0005634;GO:0005634;GO:0005634;GO:0006351;GO:0006351;GO:0006355;GO:0006355;GO:0006355;GO:0009733;GO:0009733;GO:0009734;GO:0009734;GO:0080086;GO:0080086;	K14484	-	NOG325225	-	Auxin-responsive protein[Source:UniProtKB/TrEMBL;Acc:Q2VWA2]	820793	O24409;Q2VWA2
AT2G10930	15.6035	21.0377	10.1694	0.483388	-1.04875	0.0251924	0.0695261	2	4303281	4304075	-	644	-	GO:0008150;GO:0016020;GO:0016021;GO:0016021;	-	-	-	-	Transmembrane protein[Source:UniProtKB/TrEMBL;Acc:Q9SHW4]	815557	Q9SHW4
AT1G26200	11.4035	16.184	6.62303	0.409234	-1.289	0.0254626	0.0701167	1	9063306	9065320	-	1618	-	GO:0016020;GO:0016021;GO:0016021;GO:0016021;GO:0005783;GO:0005783;GO:0016020;GO:0016021;GO:0016021;GO:0016021;GO:0046513;GO:0046513;GO:0050291;GO:0050291;GO:0005783;GO:0016020;GO:0016021;GO:0016021;GO:0016021;GO:0046513;GO:0050291;	-	-	-	-	TRAM, LAG1 and CLN8 (TLC) lipid-sensing domaincontaining protein [Source:TAIR;Acc:AT1G26200]	3766796	F4IE43
AT5G35926	13.8971	19.0915	8.70271	0.455842	-1.1334	0.0258206	0.0709361	5	14062676	14066323	+	2028	-	GO:0003674;GO:0008150;	-	-	-	-	Protein with RNI-like/FBD-like domains[Source:TAIR;Acc:AT5G35926]	3771311	F4K1G1
AT3G45330	7.92273	11.8503	3.99518	0.337138	-1.56859	0.0259022	0.0710962	3	16632261	16634569	-	2309	LECRK11	GO:0000166;GO:0002229;GO:0002229;GO:0004672;GO:0004672;GO:0004674;GO:0004675;GO:0004675;GO:0005524;GO:0005524;GO:0005524;GO:0005886;GO:0005886;GO:0005886;GO:0006468;GO:0006468;GO:0006952;GO:0006952;GO:0006952;GO:0007178;GO:0016020;GO:0016021;GO:0016021;GO:0016301;GO:0016310;GO:0016740;GO:0030246;GO:0030246;GO:0030246;GO:0042742;GO:0042742;GO:0050832;GO:0050832;	-	-	COG0515	T	Putative L-type lectin-domain containing receptorkinase I.1 [Source:UniProtKB/Swiss-Prot;Acc:Q9M3E5]	823671	Q9M3E5
AT3G33528	5.63081	8.89096	2.37066	0.266637	-1.90705	0.0262862	0.0719919	3	14082640	14084346	-	1080	-	GO:0003674;GO:0008150;GO:0003674;GO:0008150;GO:0003674;GO:0008150;GO:0003674;GO:0008150;GO:0003674;GO:0008150;	-	-	-	-	Putative uncharacterized protein[Source:UniProtKB/TrEMBL;Acc:Q1G3P2]	5008053	Q1G3P2
AT4G01735	5.62753	8.91751	2.33755	0.262131	-1.93164	0.0263108	0.072051	4	752288	752873	-	561	-	GO:0005575;GO:0008150;	-	-	-	-	unknown protein; Has 30201 Blast hits to 17322proteins in 780 species: Archae - 12; Bacteria - 1396;Metazoa - 17338; Fungi - 3422; Plants - 5037; Viruses - 0;Other Eukaryotes - 2996 (source: NCBI BLink).[Source:TAIR;Acc:AT4G01735]	828073	F4JG50
AT4G18870	5.12535	8.27103	1.97967	0.23935	-2.0628	0.0268778	0.0732991	4	10346168	10347316	+	966	-	GO:0000978;GO:0000978;GO:0003677;GO:0003700;GO:0003700;GO:0003700;GO:0003700;GO:0005634;GO:0005634;GO:0005634;GO:0005634;GO:0006355;GO:0006355;GO:0034605;GO:0034605;GO:0043565;GO:0043565;GO:0043565;GO:0061408;GO:0061408;	-	-	COG5169	K	E2F/DP family winged-helix DNA-binding domain-containing protein [Source:UniProtKB/TrEMBL;Acc:O49402]	827621	O49402
AT3G47740	7.46729	11.1669	3.7677	0.337399	-1.56747	0.0272758	0.0742213	3	17600521	17605128	+	3092	ABCA3	GO:0000166;GO:0005215;GO:0005215;GO:0005319;GO:0005524;GO:0005524;GO:0005524;GO:0006869;GO:0006869;GO:0016020;GO:0016021;GO:0016021;GO:0016021;GO:0016887;GO:0016887;GO:0042626;GO:0042626;GO:0042626;GO:0043231;GO:0043231;GO:0055085;GO:0055085;	-	-	COG1131	V	ABC transporter A family member 3[Source:UniProtKB/Swiss-Prot;Acc:Q1PEH6]	823928	Q1PEH6
AT2G13960	14.352	19.5414	9.16263	0.468882	-1.0927	0.0274548	0.0746069	2	5859491	5861311	+	1091	-	GO:0003677;GO:0003677;GO:0003677;GO:0003700;GO:0003700;GO:0005634;GO:0006355;GO:0003677;GO:0003677;GO:0003677;GO:0003677;GO:0003677;GO:0005634;GO:0016020;GO:0016021;GO:0016021;	K09422	-	-	-	At2g13960 [Source:UniProtKB/TrEMBL;Acc:Q29PZ8]"	815880	Q9ZPU2
AT1G53640	13.5009	18.4901	8.51174	0.460341	-1.11922	0.0276982	0.0752076	1	20020885	20025541	-	953	-	GO:0008150;GO:0016020;GO:0016021;GO:0016021;	-	-	-	-	unknown protein; FUNCTIONS IN: molecular_functionunknown; INVOLVED IN: biological_process unknown; LOCATEDIN: endomembrane system; EXPRESSED IN: 20 plantstructures; EXPRESSED DURING: 11 growth stages; Has 1186Blast hits to 678 proteins in 89 spe /.../Archae - 0;Bacteria - 50; Metazoa - 731; Fungi - 92; Plants - 226;Viruses - 4; Other Eukaryotes - 83 (source: NCBI BLink).[Source:TAIR;Acc:AT1G53640]	841800	F4HRK8
AT5G53592	3.12729	5.60504	0.649536	0.115884	-3.10924	0.0282845	0.0765305	5	21773688	21774927	+	940	-	GO:0003674;GO:0008150;	-	-	NOG263078	-	FBD-like domain family protein[Source:UniProtKB/TrEMBL;Acc:Q0WVH8]	6240403	Q0WVH8
AT2G31540	15.5077	20.8461	10.1694	0.487831	-1.03555	0.0290975	0.0784507	2	13430469	13432065	-	1367	-	GO:0005576;GO:0005576;GO:0006629;GO:0016042;GO:0016042;GO:0016787;GO:0016788;GO:0016788;	-	-	NOG327255	-	GDSL esterase/lipase At2g31540[Source:UniProtKB/Swiss-Prot;Acc:Q9SIQ3]	817712	Q9SIQ3
AT3G05035	2.98482	5.28699	0.682644	0.129118	-2.95324	0.0298581	0.0800918	3	1398717	1399887	-	922	-	-	-	-	-	-	Exportin-4 protein[Source:UniProtKB/TrEMBL;Acc:A0A1I9LMZ0]	28718806	A0A1I9LMY8
AT4G33720	2.81758	5.3104	0.324768	0.061157	-4.03134	0.0302281	0.080938	4	16182743	16183619	+	877	-	GO:0003674;GO:0005576;GO:0005576;GO:0005615;GO:0005615;GO:0008150;	K13449	-	COG2340	S	AT4g33720/T16L1_210[Source:UniProtKB/TrEMBL;Acc:O81888]	829514	O81888;A0A178V0U9
AT5G46500	43.4609	60.0393	26.8824	0.447747	-1.15924	0.0302638	0.0810154	5	18855955	18858552	+	2325	-	GO:0008150;GO:0008150;GO:0008150;	-	-	COG4886	S	Protein VARIATION IN COMPOUND TRIGGERED ROOT growthprotein [Source:UniProtKB/TrEMBL;Acc:Q9FHF5]	834693	Q9FHF5
AT3G09870	2.95613	5.23029	0.681964	0.130387	-2.93912	0.0302923	0.0810825	3	3027424	3027961	-	538	-	GO:0003674;GO:0009733;GO:0009733;	K14488	-	NOG293696	-	F8A24.8 protein[Source:UniProtKB/TrEMBL;Acc:Q9SF89]	820145	Q9SF89;A0A384LF41
AT5G15725	3.24516	5.80835	0.681964	0.117411	-3.09036	0.0305347	0.081676	5	5127375	5128418	+	595	-	GO:0008150;GO:0016021;GO:0016021;	-	-	-	-	Transmembrane protein[Source:UniProtKB/TrEMBL;Acc:F4KB79]	831428	A0A178UDF8;F4KB79
AT1G14550	5.72886	9.08571	2.37202	0.261072	-1.93748	0.0308028	0.0822817	1	4978922	4980466	+	1214	PER5	GO:0004601;GO:0004601;GO:0004601;GO:0005576;GO:0005576;GO:0006979;GO:0006979;GO:0006979;GO:0016491;GO:0020037;GO:0020037;GO:0020037;GO:0042744;GO:0042744;GO:0042744;GO:0046872;GO:0046872;GO:0055114;GO:0055114;GO:0055114;GO:0071456;GO:0071456;GO:0098869;	K00430	EC:1.11.1.7	NOG274724	-	Peroxidase 5 [Source:UniProtKB/Swiss-Prot;Acc:Q9M9Q9]	838017	Q9M9Q9
AT1G42560	9.13176	13.1981	5.06541	0.383798	-1.38158	0.0309206	0.0825687	1	15980135	15983571	-	1765	MLO9	GO:0005516;GO:0005516;GO:0005886;GO:0006952;GO:0006952;GO:0006952;GO:0006952;GO:0009607;GO:0009607;GO:0016020;GO:0016021;GO:0016021;GO:0016021;GO:0006952;GO:0006952;GO:0016020;GO:0016021;GO:0016021;GO:0016021;	K08472	-	NOG307472	-	MLO-like protein 9 [Source:UniProtKB/Swiss-Prot;Acc:Q94KB4]	840861	Q94KB4
AT1G33840	5.98123	9.30082	2.66164	0.286172	-1.80504	0.0318246	0.0846208	1	12283725	12285371	-	1141	-	-	-	-	NOG263512	-	Protein of unknown function (DUF567)[Source:TAIR;Acc:AT1G33840]	840280	Q9LQ36;A0A1P8AVP9
AT5G52260	9.88472	14.3462	5.42328	0.37803	-1.40343	0.0318958	0.0847626	5	21220031	21221288	+	1006	AtMYB19	GO:0000981;GO:0001135;GO:0003677;GO:0003677;GO:0003677;GO:0003700;GO:0003700;GO:0005634;GO:0005634;GO:0005634;GO:0006355;GO:0006357;GO:0030154;GO:0030154;GO:0043565;GO:0043565;GO:0044212;GO:0044212;	K09422	-	-	-	MYB transcription factor[Source:UniProtKB/TrEMBL;Acc:Q9LTJ5]	835302	Q9LTJ5
AT5G14470	14.8701	20.0646	9.67565	0.482225	-1.05222	0.0321074	0.085258	5	4662775	4664681	-	1379	GLCAK2	GO:0000166;GO:0005524;GO:0005524;GO:0005524;GO:0005829;GO:0005829;GO:0005975;GO:0005975;GO:0016301;GO:0016310;GO:0016740;GO:0042546;GO:0046872;GO:0046872;GO:0047940;GO:0047940;GO:0047940;	K16190	EC:2.7.1.43	NOG86180	-	Probable glucuronokinase 2 [Source:UniProtKB/Swiss-Prot;Acc:Q9LY82]	831298	Q9LY82;A0A178URH8
AT3G11640	11.523	16.3891	6.65682	0.406174	-1.29983	0.0330045	0.0873178	3	3674282	3675262	+	981	-	GO:0008150;GO:0016021;GO:0016021;GO:0016021;GO:0016021;	-	-	NOG331480	-	At3g11640 [Source:UniProtKB/TrEMBL;Acc:Q9SRN2]"	820336	A0A1I9LQ90
AT1G02440	7.31374	10.9253	3.70216	0.33886	-1.56124	0.0334753	0.0883759	1	496372	497555	-	952	ATARFD1A	GO:0000166;GO:0005525;GO:0005525;GO:0005525;GO:0000166;GO:0005525;GO:0005525;GO:0005525;GO:0005525;GO:0005525;GO:0005622;GO:0005737;GO:0005737;GO:0006886;GO:0006886;GO:0007264;GO:0016192;GO:0016192;	-	-	-	-	ADP-ribosylation factor D1A[Source:UniProtKB/TrEMBL;Acc:F4HXI5]	839230	A0A1P8AVU2
AT2G31690	2.33836	4.31885	0.357876	0.0828637	-3.59312	0.03348	0.0883785	2	13476093	13477547	-	1455	-	GO:0004620;GO:0004620;GO:0004806;GO:0004806;GO:0006629;GO:0006629;GO:0006629;GO:0008970;GO:0008970;GO:0008970;GO:0009507;GO:0009507;GO:0009507;GO:0009536;GO:0009570;GO:0009570;GO:0009695;GO:0009695;GO:0010027;GO:0010027;GO:0010150;GO:0010150;GO:0010287;GO:0010287;GO:0016042;GO:0016787;GO:0019433;GO:0019433;GO:0047714;GO:0047714;	-	-	NOG291559	-	Phospholipase A1-Ialpha2, chloroplastic[Source:UniProtKB/Swiss-Prot;Acc:Q9SIN9]	817725	Q9SIN9
AT1G65483	6.62842	10.1691	3.08777	0.303644	-1.71955	0.0350197	0.091678	1	24342483	24344158	+	1609	-	-	-	-	-	-	Putative uncharacterized protein[Source:UniProtKB/TrEMBL;Acc:Q1G3X9]	5007835	Q1G3X9
AT1G79860	11.1157	15.4758	6.75546	0.436517	-1.19589	0.0357047	0.0930503	1	30041989	30044297	-	1936	ROPGEF12	GO:0005085;GO:0005089;GO:0005089;GO:0005089;GO:0005089;GO:0005737;GO:0005737;GO:0005886;GO:0005886;GO:0005886;GO:0009793;GO:0009793;GO:0009860;GO:0009860;GO:0016020;GO:0065009;GO:0080092;GO:0080092;GO:0090406;GO:0090406;	-	-	NOG256984	-	Rop guanine nucleotide exchange factor 12[Source:UniProtKB/Swiss-Prot;Acc:Q9CA89]	844325	Q9CA89;A0A178WIS4
AT1G74830	11.9473	16.5889	7.30567	0.440396	-1.18313	0.0357648	0.0931659	1	28113194	28115281	-	1992	MYOB6	GO:0003674;GO:0008150;GO:0016020;GO:0016021;GO:0016021;GO:0017022;GO:0017022;	-	-	-	-	Probable myosin-binding protein 6[Source:UniProtKB/Swiss-Prot;Acc:F4HVS6]	843822	F4HVS6
AT5G56300	12.7241	17.562	7.88627	0.449054	-1.15504	0.0358105	0.0932646	5	22799507	22801692	+	1436	GAMT2	GO:0005575;GO:0008168;GO:0008168;GO:0008168;GO:0008757;GO:0008757;GO:0010341;GO:0010341;GO:0016740;GO:0032259;GO:0032259;GO:0046872;GO:0046872;GO:0102118;GO:0102118;	K18886	EC:2.1.1.276	NOG287130	-	Gibberellic acid methyltransferase 2[Source:UniProtKB/Swiss-Prot;Acc:Q5XF78]	835729	Q5XF78;A0A178UI83
AT5G45990	14.3138	19.1415	9.48604	0.495575	-1.01282	0.040158	0.102763	5	18651265	18654075	+	2264	-	GO:0000245;GO:0000245;GO:0000398;GO:0000398;GO:0000974;GO:0000974;GO:0005515;GO:0005634;GO:0006396;GO:0006396;GO:0006397;GO:0071007;GO:0071010;GO:0071011;GO:0071012;GO:0071013;GO:0071013;GO:0071014;GO:0071014;GO:0000245;GO:0000974;GO:0005515;GO:0006396;GO:0006396;GO:0071010;GO:0071011;GO:0071012;GO:0071013;GO:0071014;	-	-	NOG327505	-	crooked neck protein, putative / cell cycleprotein, putative [Source:TAIR;Acc:AT5G45990]	834639	A0A1P8B9B1
AT5G38820	7.54876	12.4352	2.66232	0.214095	-2.22367	0.0409172	0.104331	5	15543115	15545448	+	2003	-	GO:0003333;GO:0006865;GO:0006865;GO:0015171;GO:0016020;GO:0016021;GO:0016021;GO:0071281;GO:0071281;GO:0071369;GO:0071369;GO:0071732;GO:0071732;GO:0003333;GO:0006865;GO:0015171;GO:0016020;GO:0016021;GO:0071281;GO:0071369;GO:0071732;GO:0003333;GO:0006865;GO:0006865;GO:0015171;GO:0016020;GO:0016021;GO:0016021;GO:0071281;GO:0071281;GO:0071369;GO:0071369;GO:0071732;GO:0071732;	K14207	-	-	-	-	833873	F4KBM7
AT3G12230	6.47121	10.8952	2.04725	0.187905	-2.41193	0.0412608	0.105037	3	3899364	3901879	-	1375	SCPL14	GO:0004180;GO:0004185;GO:0004185;GO:0005576;GO:0005576;GO:0006508;GO:0006508;GO:0006508;GO:0008233;GO:0016747;GO:0016787;GO:0019748;GO:0019748;	K16296	EC:3.4.16.-	COG2939	E	Serine carboxypeptidase-like 14[Source:UniProtKB/Swiss-Prot;Acc:Q9C7D3]	820403	Q9C7D3
AT2G18640	7.06009	10.4187	3.70148	0.355272	-1.493	0.0417837	0.106119	2	8083518	8084960	-	1443	GGPP4	GO:0004161;GO:0004161;GO:0004311;GO:0004311;GO:0004311;GO:0004311;GO:0004337;GO:0004337;GO:0005783;GO:0005783;GO:0005783;GO:0008299;GO:0008299;GO:0008299;GO:0008299;GO:0016020;GO:0016021;GO:0016117;GO:0016117;GO:0016740;GO:0033384;GO:0033384;GO:0033386;GO:0033386;GO:0045337;GO:0045337;GO:0046872;GO:0046872;	K13789	-	COG0142	H	Geranylgeranyl pyrophosphate synthase 4[Source:UniProtKB/Swiss-Prot;Acc:Q9SLG2]	816379	Q9SLG2
AT2G23830	9.19983	13.7232	4.67646	0.340771	-1.55313	0.0442565	0.111315	2	10143468	10144714	+	831	PVA31	GO:0005789;GO:0005789;GO:0008150;	-	-	COG5066	U	Vesicle-associated protein 3-1[Source:UniProtKB/Swiss-Prot;Acc:O82213]	816915	O82213;A0A178VNP8
AT1G18835	13.6787	18.3969	8.96058	0.48707	-1.0378	0.044345	0.111502	1	6495844	6496491	-	648	MIF3	GO:0005515;GO:0005634;GO:0005634;GO:0005737;GO:0005737;GO:0006351;GO:0006355;GO:0007275;GO:0007275;GO:0042803;GO:0042803;GO:0046872;GO:0046872;GO:0048509;GO:0048509;	-	-	NOG247086	-	MIF3 [Source:UniProtKB/TrEMBL;Acc:A0A178W7X3]"	5007704	Q2Q493;A0A178W7X3
AT1G06135	4.31723	6.8782	1.75627	0.255339	-1.96951	0.0444586	0.111681	1	1862184	1862742	+	559	-	GO:0003674;GO:0008150;GO:0016021;GO:0016021;	-	-	-	-	Transmembrane protein[Source:UniProtKB/TrEMBL;Acc:Q8LCX3]	2745743	Q8LCX3;A0A178W7R1
AT2G02340	4.26395	6.90474	1.62316	0.235079	-2.08878	0.0452092	0.113266	2	616088	617322	-	966	PP2B8	GO:0005515;GO:0030246;GO:0030246;	-	-	NOG271606	-	Putative F-box protein PP2-B8[Source:UniProtKB/Swiss-Prot;Acc:Q9ZVQ8]	814765	Q9ZVQ8
AT1G09260	1.60785	3.21571	0	0	-Inf	0.0465347	0.115975	1	2993381	2993820	+	440	-	-	-	-	COG0484	O	Chaperone DnaJ-domain superfamily protein[Source:UniProtKB/TrEMBL;Acc:O80481]	837447	O80481
AT2G07669	1.49631	2.99261	0	0	-Inf	0.0465682	0.115998	2	3282787	3283553	+	767	-	GO:0003674;GO:0008150;	-	-	NOG243785	-	Putative uncharacterized protein[Source:UniProtKB/TrEMBL;Acc:Q2V492]	3768221	Q2V492
AT5G40900	7.47256	10.852	4.09314	0.37718	-1.40668	0.0467399	0.116364	5	16391836	16393427	+	1032	-	GO:0003723;GO:0004519;GO:0008150;GO:0009451;GO:0016740;GO:0016740;GO:0043231;GO:0090305;	-	-	-	-	Glycosyltransferase[Source:UniProtKB/TrEMBL;Acc:F4KIT4]	834091	F4KIT4
AT2G31470	1.48708	2.97415	0	0	-Inf	0.0469267	0.116707	2	13407380	13408720	-	1341	DOR	GO:0005515;GO:0005515;GO:0005515;GO:0009414;GO:0009414;GO:0009737;GO:0009737;GO:0009738;GO:0009738;GO:0009788;GO:0009788;GO:0010118;GO:0010118;GO:0010119;GO:0010119;GO:0016567;GO:0016567;GO:0042631;GO:0042631;	-	-	NOG326697	-	F-box protein DOR [Source:UniProtKB/Swiss-Prot;Acc:Q5BPS3]	817705	Q5BPS3;A0A178VP37
AT3G62380	2.16401	4.00394	0.324088	0.0809422	-3.62696	0.0470581	0.116972	3	23083523	23085035	-	1247	-	-	-	-	NOG260824	-	F-box/associated interaction domain protein[Source:UniProtKB/TrEMBL;Acc:Q9LZQ2]	825411	Q9LZQ2
AT1G63030	2.15569	3.98729	0.324088	0.0812801	-3.62095	0.0472902	0.117402	1	23367394	23368416	-	1023	DREB1E	GO:0003677;GO:0003677;GO:0003677;GO:0003700;GO:0003700;GO:0003700;GO:0005634;GO:0005634;GO:0006351;GO:0006355;GO:0006355;GO:0006355;GO:0010371;GO:0010371;GO:0048510;GO:0048510;GO:0003677;GO:0003677;GO:0003677;GO:0003700;GO:0003700;GO:0003700;GO:0005634;GO:0005634;GO:0006351;GO:0006355;GO:0006355;GO:0006355;GO:0010371;GO:0010371;GO:0048510;GO:0048510;	-	-	NOG293635	-	Dehydration-responsive element-binding protein 1E[Source:UniProtKB/Swiss-Prot;Acc:Q9SGJ6]	842606	Q9SGJ6
AT5G56620	12.4023	16.7521	8.05249	0.480685	-1.05684	0.0489768	0.120868	5	22917934	22921499	-	1735	anac099	GO:0003677;GO:0003677;GO:0003677;GO:0005634;GO:0005634;GO:0006351;GO:0006355;GO:0006355;GO:0006355;GO:0003677;GO:0003677;GO:0003677;GO:0005634;GO:0005634;GO:0005634;GO:0006351;GO:0006355;GO:0006355;GO:0006355;GO:0043565;GO:0043565;GO:0044212;GO:0044212;GO:0003677;GO:0003677;GO:0003677;GO:0003700;GO:0003700;GO:0005634;GO:0005634;GO:0006351;GO:0006355;GO:0006355;GO:0006355;	-	-	NOG322066	-	NAC domain containing protein 99[Source:TAIR;Acc:AT5G56620]	835763	A0A1P8B9R4
AT5G03620	5.64203	8.62105	2.663	0.308895	-1.69481	0.0497554	0.122433	5	918689	921937	+	2494	SBT4.15	GO:0004252;GO:0004252;GO:0004252;GO:0005576;GO:0005576;GO:0006508;GO:0006508;GO:0006508;GO:0008233;GO:0008236;GO:0016787;GO:0004252;GO:0004252;GO:0006508;GO:0006508;GO:0006508;GO:0008233;GO:0008236;GO:0016787;	-	-	COG1404	O	Subtilisin-like protease SBT4.15[Source:UniProtKB/Swiss-Prot;Acc:Q9LZS6]	831777	Q9LZS6
AT5G51870	9.09731	12.8031	5.39154	0.421112	-1.24772	0.0497622	0.122437	5	21085462	21088414	-	1205	AGL71	GO:0000977;GO:0000977;GO:0003677;GO:0003677;GO:0003677;GO:0003700;GO:0003700;GO:0003700;GO:0005634;GO:0005634;GO:0005634;GO:0006351;GO:0006351;GO:0006355;GO:0006355;GO:0006355;GO:0009909;GO:0009909;GO:0045944;GO:0045944;GO:0046983;GO:0046983;GO:0000977;GO:0000977;GO:0003677;GO:0003677;GO:0003677;GO:0003700;GO:0003700;GO:0005634;GO:0005634;GO:0005634;GO:0006351;GO:0006351;GO:0006355;GO:0006355;GO:…	-	-	COG5068	K	AGAMOUS-like 71 [Source:TAIR;Acc:AT5G51870]"	835262	Q9LT93
